# Supplementary material for: SPOP expression is associated with tumor-infiltrating lymphocytes in pancreatic cancer
Source: PLoS One. 2024 Jul 29;19(7):e0306994. doi: 10.1371/journal.pone.0306994 (PMC11285963; doi:10.1371/journal.pone.0306994)
Supplement: S1 Dataset — Some of the results are analysed by R software as described in “Methods” section. This is the R programming language. (ZIP) [file pone.0306994.s002.zip]

Archive with 10 entries (9 files):
- S1_Dataset.zip/
- __MACOSX/._S1_Dataset.zip
- S1_Dataset.zip/S3 Dataset. Raw data..tsv
- __MACOSX/S1_Dataset.zip/._S3 Dataset. Raw data..tsv
- S1_Dataset.zip/.DS_Store
- __MACOSX/S1_Dataset.zip/._.DS_Store
- S1_Dataset.zip/S2 Dataset. Raw data.txt
- __MACOSX/S1_Dataset.zip/._S2 Dataset. Raw data.txt
- S1_Dataset.zip/S1 Dataset. Raw data.R
- __MACOSX/S1_Dataset.zip/._S1 Dataset. Raw data.R
