# Supplementary material for: SPOP expression is associated with tumor-infiltrating lymphocytes in pancreatic cancer
Source: PLoS One. 2024 Jul 29;19(7):e0306994. doi: 10.1371/journal.pone.0306994 (PMC11285963; doi:10.1371/journal.pone.0306994)
Supplement: S1 Dataset — Some of the results are analysed by R software as described in “Methods” section. This is the R programming language. (ZIP) [file pone.0306994.s002.zip › S1_Dataset.zip/S3 Dataset. Raw data..tsv]

#node1	node2	node1_string_id	node2_string_id	neighborhood_on_chromosome	gene_fusion	phylogenetic_cooccurrence	homology	coexpression	experimentally_determined_interaction	database_annotated	automated_textmining	combined_score
AR	GLI1	9606.ENSP00000363822	9606.ENSP00000228682	0	0	0	0	0	0.076	0	0.503	0.521
AR	FOXA1	9606.ENSP00000363822	9606.ENSP00000250448	0	0	0	0	0	0.838	0.900	0.987	0.999
AR	VHL	9606.ENSP00000363822	9606.ENSP00000256474	0	0	0	0	0	0.494	0	0.139	0.546
AR	DDB2	9606.ENSP00000363822	9606.ENSP00000256996	0	0	0	0	0	0.494	0	0.545	0.760
AR	MDM2	9606.ENSP00000363822	9606.ENSP00000258149	0	0	0	0	0	0.898	0	0.988	0.998
AR	CREBBP	9606.ENSP00000363822	9606.ENSP00000262367	0	0	0	0	0	0.788	0.900	0.636	0.991
AR	EP300	9606.ENSP00000363822	9606.ENSP00000263253	0	0	0	0	0	0.881	0.900	0.793	0.997
AR	TP53	9606.ENSP00000363822	9606.ENSP00000269305	0	0	0	0	0	0.474	0	0.776	0.877
AR	SKP2	9606.ENSP00000363822	9606.ENSP00000274255	0	0	0	0	0.049	0.270	0	0.416	0.559
AR	PELP1	9606.ENSP00000363822	9606.ENSP00000301396	0	0	0	0	0	0.470	0.900	0.983	0.999
AR	HSP90AA1	9606.ENSP00000363822	9606.ENSP00000335153	0	0	0	0	0	0.884	0.900	0.989	0.999
AR	USP7	9606.ENSP00000363822	9606.ENSP00000343535	0	0	0	0	0	0.292	0	0.255	0.450
AR	CTNNB1	9606.ENSP00000363822	9606.ENSP00000344456	0	0	0	0	0	0.898	0.900	0.989	0.999
AR	PTEN	9606.ENSP00000363822	9606.ENSP00000361021	0	0	0	0	0	0.282	0	0.861	0.896
AR	NCOA3	9606.ENSP00000363822	9606.ENSP00000361066	0	0	0	0	0	0.977	0	0.806	0.995
AR	DAXX	9606.ENSP00000363822	9606.ENSP00000363668	0	0	0	0	0	0.686	0	0.723	0.909
AR	GLI3	9606.ENSP00000363822	9606.ENSP00000379258	0	0	0	0	0.069	0.296	0	0.470	0.623
AR	GLI2	9606.ENSP00000363822	9606.ENSP00000390436	0	0	0	0	0	0.296	0	0.496	0.630
AR	SPOP	9606.ENSP00000363822	9606.ENSP00000377001	0	0	0	0	0	0.856	0	0.771	0.965
CDC34	KEAP1	9606.ENSP00000215574	9606.ENSP00000171111	0	0	0	0	0.097	0.334	0	0.091	0.406
CDC34	HSP90AA1	9606.ENSP00000215574	9606.ENSP00000335153	0	0	0	0	0.088	0.270	0	0.188	0.412
CDC34	USP7	9606.ENSP00000215574	9606.ENSP00000343535	0	0	0	0	0.049	0.102	0	0.376	0.421
CDC34	CTNNB1	9606.ENSP00000215574	9606.ENSP00000344456	0	0	0	0	0.064	0.270	0	0.248	0.441
CDC34	DDB1	9606.ENSP00000215574	9606.ENSP00000301764	0	0	0	0	0.065	0.159	0	0.371	0.462
CDC34	MDM2	9606.ENSP00000215574	9606.ENSP00000258149	0	0	0	0	0	0.281	0	0.294	0.470
CDC34	TP53	9606.ENSP00000215574	9606.ENSP00000269305	0	0	0	0	0	0.320	0	0.283	0.491
CDC34	CUL3	9606.ENSP00000215574	9606.ENSP00000264414	0	0	0	0	0.066	0.378	0	0.500	0.684
CDC34	NEDD8	9606.ENSP00000215574	9606.ENSP00000250495	0	0	0	0	0.062	0.328	0	0.827	0.882
CDC34	UBE2M	9606.ENSP00000215574	9606.ENSP00000253023	0	0	0	0.680	0.157	0.122	0.900	0.683	0.936
CDC34	UBE2D3	9606.ENSP00000215574	9606.ENSP00000349722	0	0	0	0.835	0.110	0.270	0.900	0.736	0.937
CDC34	SKP2	9606.ENSP00000215574	9606.ENSP00000274255	0	0	0	0	0.052	0.866	0.900	0.676	0.995
CDC34	FBXW7	9606.ENSP00000215574	9606.ENSP00000281708	0	0	0	0	0	0.658	0.900	0.930	0.997
CDC34	SKP1	9606.ENSP00000215574	9606.ENSP00000231487	0	0	0	0	0.088	0.421	0.900	0.985	0.999
CDC34	CUL1	9606.ENSP00000215574	9606.ENSP00000326804	0	0	0	0	0.190	0.958	0.900	0.989	0.999
CDC34	RBX1	9606.ENSP00000215574	9606.ENSP00000216225	0	0	0	0	0.153	0.997	0	0.993	0.999
CREBBP	KEAP1	9606.ENSP00000262367	9606.ENSP00000171111	0	0	0	0	0.091	0	0	0.429	0.459
CREBBP	RBX1	9606.ENSP00000262367	9606.ENSP00000216225	0	0.133	0	0	0.049	0	0.650	0.270	0.761
CREBBP	GLI1	9606.ENSP00000262367	9606.ENSP00000228682	0	0	0	0	0	0.392	0	0.323	0.571
CREBBP	SKP1	9606.ENSP00000262367	9606.ENSP00000231487	0	0	0	0	0.062	0.060	0.650	0.273	0.745
CREBBP	H3F3B	9606.ENSP00000262367	9606.ENSP00000254810	0	0	0	0	0	0.859	0	0.274	0.893
CREBBP	VHL	9606.ENSP00000262367	9606.ENSP00000256474	0	0	0	0	0	0	0	0.417	0.417
CREBBP	DDB2	9606.ENSP00000262367	9606.ENSP00000256996	0	0	0	0	0	0.061	0	0.509	0.519
CREBBP	MDM2	9606.ENSP00000262367	9606.ENSP00000258149	0	0	0	0	0	0.866	0.900	0.856	0.997
CREBBP	HSP90AA1	9606.ENSP00000262367	9606.ENSP00000335153	0	0.009	0	0	0	0.061	0	0.388	0.401
CREBBP	DDB1	9606.ENSP00000262367	9606.ENSP00000301764	0	0	0	0	0.052	0	0	0.479	0.486
CREBBP	USP7	9606.ENSP00000262367	9606.ENSP00000343535	0	0	0	0	0.122	0.308	0	0.255	0.508
CREBBP	GLI2	9606.ENSP00000262367	9606.ENSP00000390436	0	0	0	0	0	0.392	0	0.235	0.515
CREBBP	PTEN	9606.ENSP00000262367	9606.ENSP00000361021	0	0	0	0	0.062	0.121	0	0.546	0.593
CREBBP	ESR2	9606.ENSP00000262367	9606.ENSP00000343925	0	0	0	0	0	0.316	0	0.489	0.636
CREBBP	CUL1	9606.ENSP00000262367	9606.ENSP00000326804	0	0	0	0	0.201	0.119	0.650	0.199	0.776
CREBBP	FBXW7	9606.ENSP00000262367	9606.ENSP00000281708	0	0	0	0	0.076	0	0.650	0.405	0.790
CREBBP	DAXX	9606.ENSP00000262367	9606.ENSP00000363668	0	0	0	0	0.066	0.486	0	0.854	0.924
CREBBP	SKP2	9606.ENSP00000262367	9606.ENSP00000274255	0	0	0	0	0	0	0.900	0.289	0.925
CREBBP	PELP1	9606.ENSP00000262367	9606.ENSP00000301396	0	0	0	0	0.062	0.270	0.900	0.259	0.942
CREBBP	GLI3	9606.ENSP00000262367	9606.ENSP00000379258	0	0	0	0	0	0.674	0.900	0.307	0.975
CREBBP	PML	9606.ENSP00000262367	9606.ENSP00000268058	0	0	0	0	0.057	0.770	0.900	0.232	0.981
CREBBP	AR	9606.ENSP00000262367	9606.ENSP00000363822	0	0	0	0	0	0.788	0.900	0.636	0.991
CREBBP	EP300	9606.ENSP00000262367	9606.ENSP00000263253	0	0	0	0.957	0.835	0.805	0.900	0.989	0.996
CREBBP	NCOA3	9606.ENSP00000262367	9606.ENSP00000361066	0	0	0	0	0.099	0.977	0.900	0.984	0.999
CREBBP	TP53	9606.ENSP00000262367	9606.ENSP00000269305	0	0	0	0	0	0.983	0.900	0.988	0.999
CREBBP	CTNNB1	9606.ENSP00000262367	9606.ENSP00000344456	0	0	0	0	0.062	0.917	0.900	0.994	0.999
CTNNB1	KEAP1	9606.ENSP00000344456	9606.ENSP00000171111	0	0	0	0	0	0	0	0.464	0.464
CTNNB1	CDC34	9606.ENSP00000344456	9606.ENSP00000215574	0	0	0	0	0.064	0.270	0	0.248	0.441
CTNNB1	RBX1	9606.ENSP00000344456	9606.ENSP00000216225	0	0	0	0	0.052	0.270	0.600	0.384	0.806
CTNNB1	GLI1	9606.ENSP00000344456	9606.ENSP00000228682	0	0	0	0	0	0.246	0	0.952	0.962
CTNNB1	SKP1	9606.ENSP00000344456	9606.ENSP00000231487	0	0	0	0	0.068	0.873	0.900	0.978	0.999
CTNNB1	FOXA1	9606.ENSP00000344456	9606.ENSP00000250448	0	0	0	0	0	0.079	0	0.651	0.665
CTNNB1	VHL	9606.ENSP00000344456	9606.ENSP00000256474	0	0	0	0	0	0.270	0	0.503	0.622
CTNNB1	MDM2	9606.ENSP00000344456	9606.ENSP00000258149	0	0	0	0	0	0	0	0.640	0.640
CTNNB1	CREBBP	9606.ENSP00000344456	9606.ENSP00000262367	0	0	0	0	0.062	0.917	0.900	0.994	0.999
CTNNB1	SLC9A3R1	9606.ENSP00000344456	9606.ENSP00000262613	0	0	0	0	0	0.296	0	0.977	0.983
CTNNB1	EP300	9606.ENSP00000344456	9606.ENSP00000263253	0	0	0	0	0.054	0.930	0.900	0.994	0.999
CTNNB1	CUL3	9606.ENSP00000344456	9606.ENSP00000264414	0	0	0	0	0.085	0.089	0	0.415	0.470
CTNNB1	PML	9606.ENSP00000344456	9606.ENSP00000268058	0	0	0	0	0.062	0.494	0	0.203	0.589
CTNNB1	TP53	9606.ENSP00000344456	9606.ENSP00000269305	0	0	0	0	0	0	0	0.863	0.863
CTNNB1	SKP2	9606.ENSP00000344456	9606.ENSP00000274255	0	0	0	0	0	0	0	0.769	0.769
CTNNB1	FBXW7	9606.ENSP00000344456	9606.ENSP00000281708	0	0	0	0	0	0.270	0	0.692	0.765
CTNNB1	DDB1	9606.ENSP00000344456	9606.ENSP00000301764	0	0	0	0	0.063	0.311	0	0.273	0.489
CTNNB1	CUL1	9606.ENSP00000344456	9606.ENSP00000326804	0	0	0	0	0.063	0.512	0.900	0.554	0.976
CTNNB1	HSP90AA1	9606.ENSP00000344456	9606.ENSP00000335153	0	0	0	0	0.056	0.176	0	0.627	0.685
CTNNB1	USP7	9606.ENSP00000344456	9606.ENSP00000343535	0	0	0	0	0.063	0.684	0	0.351	0.791
CTNNB1	ESR2	9606.ENSP00000344456	9606.ENSP00000343925	0	0	0	0	0	0.077	0	0.518	0.536
CTNNB1	UBE2D3	9606.ENSP00000344456	9606.ENSP00000349722	0	0	0	0	0.100	0	0	0.402	0.439
CTNNB1	NCOA3	9606.ENSP00000344456	9606.ENSP00000361066	0	0	0	0	0.064	0	0	0.534	0.545
CTNNB1	GLI2	9606.ENSP00000344456	9606.ENSP00000390436	0	0	0	0	0	0.246	0	0.641	0.718
CTNNB1	GLI3	9606.ENSP00000344456	9606.ENSP00000379258	0	0	0	0	0	0.246	0	0.919	0.937
CTNNB1	PTEN	9606.ENSP00000344456	9606.ENSP00000361021	0	0	0	0	0.062	0.511	0	0.950	0.975
CTNNB1	AR	9606.ENSP00000344456	9606.ENSP00000363822	0	0	0	0	0	0.898	0.900	0.989	0.999
CUL1	KEAP1	9606.ENSP00000326804	9606.ENSP00000171111	0	0	0	0	0.106	0.146	0	0.601	0.669
CUL1	KLHL20	9606.ENSP00000326804	9606.ENSP00000209884	0	0	0	0	0.062	0.146	0	0.367	0.448
CUL1	CDC34	9606.ENSP00000326804	9606.ENSP00000215574	0	0	0	0	0.190	0.958	0.900	0.989	0.999
CUL1	RBX1	9606.ENSP00000326804	9606.ENSP00000216225	0	0	0	0	0.068	0.998	0.900	0.995	0.999
CUL1	GLI1	9606.ENSP00000326804	9606.ENSP00000228682	0	0	0	0	0.062	0.261	0.900	0.316	0.946
CUL1	SKP1	9606.ENSP00000326804	9606.ENSP00000231487	0	0	0	0	0.108	0.998	0.900	0.996	0.999
CUL1	NEDD8	9606.ENSP00000326804	9606.ENSP00000250495	0	0	0	0	0.064	0.995	0.900	0.995	0.999
CUL1	UBE2M	9606.ENSP00000326804	9606.ENSP00000253023	0	0	0	0	0.056	0.982	0.900	0.954	0.999
CUL1	VHL	9606.ENSP00000326804	9606.ENSP00000256474	0	0	0	0	0	0.119	0	0.427	0.474
CUL1	DDB2	9606.ENSP00000326804	9606.ENSP00000256996	0	0	0	0	0.048	0.172	0	0.528	0.595
CUL1	MDM2	9606.ENSP00000326804	9606.ENSP00000258149	0	0	0	0	0	0.486	0	0.476	0.719
CUL1	TCEB2	9606.ENSP00000326804	9606.ENSP00000262306	0	0	0	0	0	0.127	0	0.820	0.836
CUL1	CREBBP	9606.ENSP00000326804	9606.ENSP00000262367	0	0	0	0	0.201	0.119	0.650	0.199	0.776
CUL1	EP300	9606.ENSP00000326804	9606.ENSP00000263253	0	0	0	0	0.063	0.119	0.650	0.289	0.767
CUL1	CUL3	9606.ENSP00000326804	9606.ENSP00000264414	0	0	0	0.796	0.112	0.839	0	0.971	0.881
CUL1	TP53	9606.ENSP00000326804	9606.ENSP00000269305	0	0	0	0	0.057	0	0	0.787	0.791
CUL1	SKP2	9606.ENSP00000326804	9606.ENSP00000274255	0	0	0	0	0	0.998	0.900	0.994	0.999
CUL1	FBXW7	9606.ENSP00000326804	9606.ENSP00000281708	0	0	0	0	0.083	0.990	0.900	0.994	0.999
CUL1	DDB1	9606.ENSP00000326804	9606.ENSP00000301764	0	0	0	0	0.108	0.533	0	0.900	0.954
CUL1	KLHL3	9606.ENSP00000326804	9606.ENSP00000312397	0	0	0	0	0.062	0.146	0	0.337	0.423
CUL1	HSP90AA1	9606.ENSP00000326804	9606.ENSP00000335153	0	0	0	0	0.058	0.128	0	0.401	0.466
CUL1	PTEN	9606.ENSP00000326804	9606.ENSP00000361021	0	0	0	0	0.094	0.151	0	0.370	0.473
CUL1	UBE2D3	9606.ENSP00000326804	9606.ENSP00000349722	0	0	0	0	0.062	0.213	0	0.621	0.696
CUL1	USP7	9606.ENSP00000326804	9606.ENSP00000343535	0	0	0	0	0.510	0	0	0.510	0.749
CUL1	SPOP	9606.ENSP00000326804	9606.ENSP00000377001	0	0	0	0	0.083	0.344	0	0.631	0.758
CUL1	GLI3	9606.ENSP00000326804	9606.ENSP00000379258	0	0	0	0	0.062	0.261	0.900	0.459	0.957
CUL1	GLI2	9606.ENSP00000326804	9606.ENSP00000390436	0	0	0	0	0.062	0.261	0.900	0.504	0.961
CUL1	CTNNB1	9606.ENSP00000326804	9606.ENSP00000344456	0	0	0	0	0.063	0.512	0.900	0.554	0.976
CUL3	KEAP1	9606.ENSP00000264414	9606.ENSP00000171111	0	0	0	0	0.062	0.983	0.900	0.994	0.999
CUL3	KLHL20	9606.ENSP00000264414	9606.ENSP00000209884	0	0	0	0	0.062	0.780	0.900	0.992	0.999
CUL3	CDC34	9606.ENSP00000264414	9606.ENSP00000215574	0	0	0	0	0.066	0.378	0	0.500	0.684
CUL3	RBX1	9606.ENSP00000264414	9606.ENSP00000216225	0	0	0	0	0.092	0.990	0.900	0.995	0.999
CUL3	GLI1	9606.ENSP00000264414	9606.ENSP00000228682	0	0	0	0	0.062	0.168	0.800	0.510	0.913
CUL3	SKP1	9606.ENSP00000264414	9606.ENSP00000231487	0	0	0	0	0.072	0.346	0	0.903	0.936
CUL3	NEDD8	9606.ENSP00000264414	9606.ENSP00000250495	0	0	0	0	0.071	0.941	0.800	0.986	0.999
CUL3	UBE2M	9606.ENSP00000264414	9606.ENSP00000253023	0	0	0	0	0.062	0.865	0	0.819	0.975
CUL3	DDB2	9606.ENSP00000264414	9606.ENSP00000256996	0	0	0	0	0.051	0.172	0	0.475	0.552
CUL3	MDM2	9606.ENSP00000264414	9606.ENSP00000258149	0	0	0	0	0.062	0	0	0.391	0.404
CUL3	TCEB2	9606.ENSP00000264414	9606.ENSP00000262306	0	0	0	0	0.053	0.127	0	0.697	0.728
CUL3	USP7	9606.ENSP00000264414	9606.ENSP00000343535	0	0	0	0	0.158	0	0	0.372	0.449
CUL3	PTEN	9606.ENSP00000264414	9606.ENSP00000361021	0	0	0	0	0.065	0.081	0	0.418	0.456
CUL3	CTNNB1	9606.ENSP00000264414	9606.ENSP00000344456	0	0	0	0	0.085	0.089	0	0.415	0.470
CUL3	HSP90AA1	9606.ENSP00000264414	9606.ENSP00000335153	0	0	0	0	0.065	0.129	0	0.417	0.484
CUL3	TP53	9606.ENSP00000264414	9606.ENSP00000269305	0	0	0	0	0.057	0	0	0.506	0.514
CUL3	UBE2D3	9606.ENSP00000264414	9606.ENSP00000349722	0	0	0	0	0.129	0.184	0	0.459	0.582
CUL3	NCOA3	9606.ENSP00000264414	9606.ENSP00000361066	0	0	0	0	0.044	0.270	0	0.458	0.588
CUL3	DAXX	9606.ENSP00000264414	9606.ENSP00000363668	0	0	0	0	0.049	0.270	0	0.580	0.683
CUL3	FBXW7	9606.ENSP00000264414	9606.ENSP00000281708	0	0	0	0	0.065	0.213	0	0.687	0.749
CUL3	SKP2	9606.ENSP00000264414	9606.ENSP00000274255	0	0	0	0	0.062	0.077	0	0.748	0.763
CUL3	CUL1	9606.ENSP00000264414	9606.ENSP00000326804	0	0	0	0.796	0.112	0.839	0	0.971	0.881
CUL3	GLI3	9606.ENSP00000264414	9606.ENSP00000379258	0	0	0	0	0.062	0.168	0.800	0.501	0.911
CUL3	DDB1	9606.ENSP00000264414	9606.ENSP00000301764	0	0	0	0	0.114	0.369	0	0.860	0.915
CUL3	GLI2	9606.ENSP00000264414	9606.ENSP00000390436	0	0	0	0	0.062	0.366	0.800	0.502	0.933
CUL3	KLHL22	9606.ENSP00000264414	9606.ENSP00000331682	0	0	0	0	0.062	0.813	0.900	0.952	0.999
CUL3	KLHL3	9606.ENSP00000264414	9606.ENSP00000312397	0	0	0	0	0.062	0.990	0.900	0.989	0.999
CUL3	KCTD5	9606.ENSP00000264414	9606.ENSP00000301738	0	0	0	0	0.062	0.926	0.540	0.989	0.999
CUL3	SPOP	9606.ENSP00000264414	9606.ENSP00000377001	0	0	0	0	0.083	0.995	0.900	0.994	0.999
DAXX	H3F3B	9606.ENSP00000363668	9606.ENSP00000254810	0	0	0	0	0	0.995	0	0.970	0.999
DAXX	MDM2	9606.ENSP00000363668	9606.ENSP00000258149	0	0	0	0	0	0.881	0.900	0.989	0.999
DAXX	CREBBP	9606.ENSP00000363668	9606.ENSP00000262367	0	0	0	0	0.066	0.486	0	0.854	0.924
DAXX	CUL3	9606.ENSP00000363668	9606.ENSP00000264414	0	0	0	0	0.049	0.270	0	0.580	0.683
DAXX	PML	9606.ENSP00000363668	9606.ENSP00000268058	0	0	0	0	0.064	0.925	0.900	0.873	0.999
DAXX	TP53	9606.ENSP00000363668	9606.ENSP00000269305	0	0	0	0	0.062	0.894	0.800	0.966	0.999
DAXX	USP7	9606.ENSP00000363668	9606.ENSP00000343535	0	0	0	0	0.065	0.759	0.900	0.988	0.999
DAXX	PTEN	9606.ENSP00000363668	9606.ENSP00000361021	0	0	0	0	0.062	0.289	0	0.718	0.796
DAXX	AR	9606.ENSP00000363668	9606.ENSP00000363822	0	0	0	0	0	0.686	0	0.723	0.909
DAXX	SPOP	9606.ENSP00000363668	9606.ENSP00000377001	0	0	0	0	0	0.874	0	0.854	0.980
DDB1	CDC34	9606.ENSP00000301764	9606.ENSP00000215574	0	0	0	0	0.065	0.159	0	0.371	0.462
DDB1	RBX1	9606.ENSP00000301764	9606.ENSP00000216225	0	0	0	0	0.088	0.980	0.900	0.995	0.999
DDB1	SKP1	9606.ENSP00000301764	9606.ENSP00000231487	0	0	0	0	0.139	0	0	0.797	0.818
DDB1	NEDD8	9606.ENSP00000301764	9606.ENSP00000250495	0	0	0	0	0.132	0.732	0.600	0.817	0.980
DDB1	UBE2M	9606.ENSP00000301764	9606.ENSP00000253023	0	0	0	0	0.093	0.270	0.600	0.520	0.855
DDB1	DDB2	9606.ENSP00000301764	9606.ENSP00000256996	0	0	0	0	0.082	0.988	0.900	0.991	0.999
DDB1	MDM2	9606.ENSP00000301764	9606.ENSP00000258149	0	0	0	0	0	0.486	0	0.436	0.698
DDB1	TCEB2	9606.ENSP00000301764	9606.ENSP00000262306	0	0	0	0	0.149	0	0	0.565	0.614
DDB1	CREBBP	9606.ENSP00000301764	9606.ENSP00000262367	0	0	0	0	0.052	0	0	0.479	0.486
DDB1	EP300	9606.ENSP00000301764	9606.ENSP00000263253	0	0	0	0	0.052	0.486	0.600	0.529	0.896
DDB1	CUL3	9606.ENSP00000301764	9606.ENSP00000264414	0	0	0	0	0.114	0.369	0	0.860	0.915
DDB1	TP53	9606.ENSP00000301764	9606.ENSP00000269305	0	0	0	0	0	0.213	0	0.602	0.673
DDB1	SKP2	9606.ENSP00000301764	9606.ENSP00000274255	0	0	0	0	0.062	0.486	0	0.965	0.981
DDB1	FBXW7	9606.ENSP00000301764	9606.ENSP00000281708	0	0	0	0	0.064	0	0	0.544	0.556
DDB1	HSP90AA1	9606.ENSP00000301764	9606.ENSP00000335153	0	0	0	0	0.198	0	0	0.350	0.457
DDB1	UBE2D3	9606.ENSP00000301764	9606.ENSP00000349722	0	0	0	0	0	0.227	0	0.342	0.469
DDB1	CTNNB1	9606.ENSP00000301764	9606.ENSP00000344456	0	0	0	0	0.063	0.311	0	0.273	0.489
DDB1	GLI3	9606.ENSP00000301764	9606.ENSP00000379258	0	0	0	0	0	0.061	0	0.648	0.655
DDB1	USP7	9606.ENSP00000301764	9606.ENSP00000343535	0	0	0	0	0.105	0	0.600	0.663	0.869
DDB1	CUL1	9606.ENSP00000301764	9606.ENSP00000326804	0	0	0	0	0.108	0.533	0	0.900	0.954
DDB2	RBX1	9606.ENSP00000256996	9606.ENSP00000216225	0	0	0	0	0	0.875	0.900	0.936	0.999
DDB2	SKP1	9606.ENSP00000256996	9606.ENSP00000231487	0	0	0	0	0	0.105	0	0.380	0.421
DDB2	NEDD8	9606.ENSP00000256996	9606.ENSP00000250495	0	0	0	0	0.046	0.062	0.600	0.426	0.767
DDB2	UBE2M	9606.ENSP00000256996	9606.ENSP00000253023	0	0	0	0	0.045	0.270	0.600	0.075	0.707
DDB2	USP7	9606.ENSP00000256996	9606.ENSP00000343535	0	0	0	0	0.062	0	0	0.459	0.470
DDB2	GLI3	9606.ENSP00000256996	9606.ENSP00000379258	0	0	0	0	0	0.059	0	0.500	0.509
DDB2	MDM2	9606.ENSP00000256996	9606.ENSP00000258149	0	0	0	0	0	0	0	0.518	0.518
DDB2	CREBBP	9606.ENSP00000256996	9606.ENSP00000262367	0	0	0	0	0	0.061	0	0.509	0.519
DDB2	CUL3	9606.ENSP00000256996	9606.ENSP00000264414	0	0	0	0	0.051	0.172	0	0.475	0.552
DDB2	CUL1	9606.ENSP00000256996	9606.ENSP00000326804	0	0	0	0	0.048	0.172	0	0.528	0.595
DDB2	AR	9606.ENSP00000256996	9606.ENSP00000363822	0	0	0	0	0	0.494	0	0.545	0.760
DDB2	EP300	9606.ENSP00000256996	9606.ENSP00000263253	0	0	0	0	0	0.496	0	0.645	0.814
DDB2	TP53	9606.ENSP00000256996	9606.ENSP00000269305	0	0	0	0	0	0.182	0.900	0.639	0.967
DDB2	DDB1	9606.ENSP00000256996	9606.ENSP00000301764	0	0	0	0	0.082	0.988	0.900	0.991	0.999
EP300	RBX1	9606.ENSP00000263253	9606.ENSP00000216225	0	0.129	0	0	0	0	0.600	0.301	0.735
EP300	GLI1	9606.ENSP00000263253	9606.ENSP00000228682	0	0	0	0	0	0.392	0	0.295	0.553
EP300	SKP1	9606.ENSP00000263253	9606.ENSP00000231487	0	0	0	0	0.062	0.060	0.650	0.493	0.822
EP300	FOXA1	9606.ENSP00000263253	9606.ENSP00000250448	0	0	0	0	0	0.103	0.800	0.527	0.907
EP300	H3F3B	9606.ENSP00000263253	9606.ENSP00000254810	0	0	0	0	0	0.561	0	0.394	0.723
EP300	VHL	9606.ENSP00000263253	9606.ENSP00000256474	0	0	0	0	0	0.835	0	0.667	0.942
EP300	DDB2	9606.ENSP00000263253	9606.ENSP00000256996	0	0	0	0	0	0.496	0	0.645	0.814
EP300	MDM2	9606.ENSP00000263253	9606.ENSP00000258149	0	0	0	0	0	0.874	0.900	0.989	0.999
EP300	CREBBP	9606.ENSP00000263253	9606.ENSP00000262367	0	0	0	0.957	0.835	0.805	0.900	0.989	0.996
EP300	HSP90AA1	9606.ENSP00000263253	9606.ENSP00000335153	0	0.005	0	0	0	0.285	0	0.475	0.609
EP300	GLI2	9606.ENSP00000263253	9606.ENSP00000390436	0	0	0	0	0	0.392	0	0.460	0.657
EP300	PTEN	9606.ENSP00000263253	9606.ENSP00000361021	0	0	0	0	0.062	0.101	0	0.742	0.764
EP300	CUL1	9606.ENSP00000263253	9606.ENSP00000326804	0	0	0	0	0.063	0.119	0.650	0.289	0.767
EP300	USP7	9606.ENSP00000263253	9606.ENSP00000343535	0	0	0	0	0.122	0.092	0.600	0.403	0.784
EP300	FBXW7	9606.ENSP00000263253	9606.ENSP00000281708	0	0	0	0	0.076	0	0.650	0.469	0.813
EP300	ESR2	9606.ENSP00000263253	9606.ENSP00000343925	0	0	0	0	0	0.673	0	0.502	0.830
EP300	GLI3	9606.ENSP00000263253	9606.ENSP00000379258	0	0	0	0	0	0.392	0	0.806	0.877
EP300	DDB1	9606.ENSP00000263253	9606.ENSP00000301764	0	0	0	0	0.052	0.486	0.600	0.529	0.896
EP300	PML	9606.ENSP00000263253	9606.ENSP00000268058	0	0	0	0	0.057	0.226	0.900	0.306	0.942
EP300	PELP1	9606.ENSP00000263253	9606.ENSP00000301396	0	0	0	0	0.062	0.270	0.900	0.585	0.967
EP300	SKP2	9606.ENSP00000263253	9606.ENSP00000274255	0	0	0	0	0	0.675	0.900	0.836	0.994
EP300	AR	9606.ENSP00000263253	9606.ENSP00000363822	0	0	0	0	0	0.881	0.900	0.793	0.997
EP300	TP53	9606.ENSP00000263253	9606.ENSP00000269305	0	0	0	0	0	0.998	0.900	0.989	0.999
EP300	CTNNB1	9606.ENSP00000263253	9606.ENSP00000344456	0	0	0	0	0.054	0.930	0.900	0.994	0.999
EP300	NCOA3	9606.ENSP00000263253	9606.ENSP00000361066	0	0	0	0	0.065	0.893	0.900	0.982	0.999
ESR2	FOXA1	9606.ENSP00000343925	9606.ENSP00000250448	0	0	0	0	0	0.062	0	0.423	0.435
ESR2	NEDD8	9606.ENSP00000343925	9606.ENSP00000250495	0	0	0	0	0	0.112	0.900	0.048	0.908
ESR2	UBE2M	9606.ENSP00000343925	9606.ENSP00000253023	0	0	0	0	0	0	0.900	0	0.900
ESR2	MDM2	9606.ENSP00000343925	9606.ENSP00000258149	0	0	0	0	0	0.282	0	0.309	0.482
ESR2	CREBBP	9606.ENSP00000343925	9606.ENSP00000262367	0	0	0	0	0	0.316	0	0.489	0.636
ESR2	EP300	9606.ENSP00000343925	9606.ENSP00000263253	0	0	0	0	0	0.673	0	0.502	0.830
ESR2	TP53	9606.ENSP00000343925	9606.ENSP00000269305	0	0	0	0	0	0	0	0.881	0.881
ESR2	PELP1	9606.ENSP00000343925	9606.ENSP00000301396	0	0	0	0	0	0.208	0	0.668	0.727
ESR2	HSP90AA1	9606.ENSP00000343925	9606.ENSP00000335153	0	0	0	0	0	0.285	0.600	0.886	0.964
ESR2	PTEN	9606.ENSP00000343925	9606.ENSP00000361021	0	0	0	0	0	0.058	0	0.465	0.474
ESR2	CTNNB1	9606.ENSP00000343925	9606.ENSP00000344456	0	0	0	0	0	0.077	0	0.518	0.536
ESR2	NCOA3	9606.ENSP00000343925	9606.ENSP00000361066	0	0	0	0	0	0.894	0.900	0.957	0.999
FBXW7	CDC34	9606.ENSP00000281708	9606.ENSP00000215574	0	0	0	0	0	0.658	0.900	0.930	0.997
FBXW7	RBX1	9606.ENSP00000281708	9606.ENSP00000216225	0	0	0	0	0	0.963	0.800	0.912	0.999
FBXW7	SKP1	9606.ENSP00000281708	9606.ENSP00000231487	0	0	0	0	0	0.993	0.900	0.994	0.999
FBXW7	NEDD8	9606.ENSP00000281708	9606.ENSP00000250495	0	0	0	0	0	0.077	0.600	0.595	0.837
FBXW7	UBE2M	9606.ENSP00000281708	9606.ENSP00000253023	0	0	0	0	0	0.056	0	0.464	0.473
FBXW7	MDM2	9606.ENSP00000281708	9606.ENSP00000258149	0	0	0	0	0.062	0.270	0	0.697	0.775
FBXW7	CREBBP	9606.ENSP00000281708	9606.ENSP00000262367	0	0	0	0	0.076	0	0.650	0.405	0.790
FBXW7	EP300	9606.ENSP00000281708	9606.ENSP00000263253	0	0	0	0	0.076	0	0.650	0.469	0.813
FBXW7	CUL3	9606.ENSP00000281708	9606.ENSP00000264414	0	0	0	0	0.065	0.213	0	0.687	0.749
FBXW7	TP53	9606.ENSP00000281708	9606.ENSP00000269305	0	0	0	0	0	0.410	0.300	0.732	0.879
FBXW7	SKP2	9606.ENSP00000281708	9606.ENSP00000274255	0	0	0	0	0.062	0	0.800	0.865	0.972
FBXW7	NCOA3	9606.ENSP00000281708	9606.ENSP00000361066	0	0	0	0	0.062	0.270	0	0.271	0.457
FBXW7	USP7	9606.ENSP00000281708	9606.ENSP00000343535	0	0	0	0	0.109	0.078	0	0.394	0.459
FBXW7	SPOP	9606.ENSP00000281708	9606.ENSP00000377001	0	0	0	0	0.062	0	0	0.469	0.480
FBXW7	DDB1	9606.ENSP00000281708	9606.ENSP00000301764	0	0	0	0	0.064	0	0	0.544	0.556
FBXW7	CTNNB1	9606.ENSP00000281708	9606.ENSP00000344456	0	0	0	0	0	0.270	0	0.692	0.765
FBXW7	PTEN	9606.ENSP00000281708	9606.ENSP00000361021	0	0	0	0	0.099	0.282	0	0.761	0.832
FBXW7	CUL1	9606.ENSP00000281708	9606.ENSP00000326804	0	0	0	0	0.083	0.990	0.900	0.994	0.999
FOXA1	GLI3	9606.ENSP00000250448	9606.ENSP00000379258	0	0	0	0	0	0.105	0	0.372	0.415
FOXA1	ESR2	9606.ENSP00000250448	9606.ENSP00000343925	0	0	0	0	0	0.062	0	0.423	0.435
FOXA1	TP53	9606.ENSP00000250448	9606.ENSP00000269305	0	0	0	0	0	0.056	0	0.563	0.569
FOXA1	PTEN	9606.ENSP00000250448	9606.ENSP00000361021	0	0	0	0	0	0.090	0	0.636	0.655
FOXA1	CTNNB1	9606.ENSP00000250448	9606.ENSP00000344456	0	0	0	0	0	0.079	0	0.651	0.665
FOXA1	SPOP	9606.ENSP00000250448	9606.ENSP00000377001	0	0	0	0	0	0.058	0	0.681	0.686
FOXA1	NCOA3	9606.ENSP00000250448	9606.ENSP00000361066	0	0	0	0	0	0.298	0.600	0.595	0.876
FOXA1	EP300	9606.ENSP00000250448	9606.ENSP00000263253	0	0	0	0	0	0.103	0.800	0.527	0.907
FOXA1	AR	9606.ENSP00000250448	9606.ENSP00000363822	0	0	0	0	0	0.838	0.900	0.987	0.999
GLI1	RBX1	9606.ENSP00000228682	9606.ENSP00000216225	0	0	0	0	0	0	0.900	0.178	0.914
GLI1	MDM2	9606.ENSP00000228682	9606.ENSP00000258149	0	0	0	0	0	0	0	0.426	0.426
GLI1	PTEN	9606.ENSP00000228682	9606.ENSP00000361021	0	0	0	0	0	0.059	0	0.481	0.491
GLI1	AR	9606.ENSP00000228682	9606.ENSP00000363822	0	0	0	0	0	0.076	0	0.503	0.521
GLI1	EP300	9606.ENSP00000228682	9606.ENSP00000263253	0	0	0	0	0	0.392	0	0.295	0.553
GLI1	CREBBP	9606.ENSP00000228682	9606.ENSP00000262367	0	0	0	0	0	0.392	0	0.323	0.571
GLI1	USP7	9606.ENSP00000228682	9606.ENSP00000343535	0	0	0	0	0	0.543	0	0.141	0.591
GLI1	TP53	9606.ENSP00000228682	9606.ENSP00000269305	0	0	0	0	0.049	0.109	0	0.695	0.720
GLI1	CUL3	9606.ENSP00000228682	9606.ENSP00000264414	0	0	0	0	0.062	0.168	0.800	0.510	0.913
GLI1	SKP1	9606.ENSP00000228682	9606.ENSP00000231487	0	0	0	0	0	0.149	0.900	0.191	0.925
GLI1	GLI3	9606.ENSP00000228682	9606.ENSP00000379258	0	0	0	0.779	0.066	0.262	0.900	0.950	0.940
GLI1	CUL1	9606.ENSP00000228682	9606.ENSP00000326804	0	0	0	0	0.062	0.261	0.900	0.316	0.946
GLI1	GLI2	9606.ENSP00000228682	9606.ENSP00000390436	0	0	0	0.794	0.064	0.389	0.900	0.958	0.950
GLI1	CTNNB1	9606.ENSP00000228682	9606.ENSP00000344456	0	0	0	0	0	0.246	0	0.952	0.962
GLI1	SPOP	9606.ENSP00000228682	9606.ENSP00000377001	0	0	0	0	0	0.684	0.800	0.654	0.976
GLI2	RBX1	9606.ENSP00000390436	9606.ENSP00000216225	0	0	0	0	0	0	0.600	0.126	0.635
GLI2	GLI1	9606.ENSP00000390436	9606.ENSP00000228682	0	0	0	0.794	0.064	0.389	0.900	0.958	0.950
GLI2	SKP1	9606.ENSP00000390436	9606.ENSP00000231487	0	0	0	0	0	0.149	0.900	0.201	0.926
GLI2	CREBBP	9606.ENSP00000390436	9606.ENSP00000262367	0	0	0	0	0	0.392	0	0.235	0.515
GLI2	EP300	9606.ENSP00000390436	9606.ENSP00000263253	0	0	0	0	0	0.392	0	0.460	0.657
GLI2	CUL3	9606.ENSP00000390436	9606.ENSP00000264414	0	0	0	0	0.062	0.366	0.800	0.502	0.933
GLI2	TP53	9606.ENSP00000390436	9606.ENSP00000269305	0	0	0	0	0.062	0.057	0	0.504	0.522
GLI2	CUL1	9606.ENSP00000390436	9606.ENSP00000326804	0	0	0	0	0.062	0.261	0.900	0.504	0.961
GLI2	USP7	9606.ENSP00000390436	9606.ENSP00000343535	0	0	0	0	0	0.543	0	0.076	0.560
GLI2	CTNNB1	9606.ENSP00000390436	9606.ENSP00000344456	0	0	0	0	0	0.246	0	0.641	0.718
GLI2	PTEN	9606.ENSP00000390436	9606.ENSP00000361021	0	0	0	0	0	0.059	0	0.391	0.403
GLI2	AR	9606.ENSP00000390436	9606.ENSP00000363822	0	0	0	0	0	0.296	0	0.496	0.630
GLI2	SPOP	9606.ENSP00000390436	9606.ENSP00000377001	0	0	0	0	0	0.893	0.900	0.762	0.997
GLI2	GLI3	9606.ENSP00000390436	9606.ENSP00000379258	0	0	0	0.897	0.147	0	0.900	0.924	0.919
GLI3	RBX1	9606.ENSP00000379258	9606.ENSP00000216225	0	0	0	0	0	0	0.600	0.241	0.683
GLI3	GLI1	9606.ENSP00000379258	9606.ENSP00000228682	0	0	0	0.779	0.066	0.262	0.900	0.950	0.940
GLI3	SKP1	9606.ENSP00000379258	9606.ENSP00000231487	0	0	0	0	0	0.149	0.900	0.257	0.931
GLI3	FOXA1	9606.ENSP00000379258	9606.ENSP00000250448	0	0	0	0	0	0.105	0	0.372	0.415
GLI3	DDB2	9606.ENSP00000379258	9606.ENSP00000256996	0	0	0	0	0	0.059	0	0.500	0.509
GLI3	CREBBP	9606.ENSP00000379258	9606.ENSP00000262367	0	0	0	0	0	0.674	0.900	0.307	0.975
GLI3	EP300	9606.ENSP00000379258	9606.ENSP00000263253	0	0	0	0	0	0.392	0	0.806	0.877
GLI3	CUL3	9606.ENSP00000379258	9606.ENSP00000264414	0	0	0	0	0.062	0.168	0.800	0.501	0.911
GLI3	TP53	9606.ENSP00000379258	9606.ENSP00000269305	0	0	0	0	0.049	0.057	0	0.539	0.551
GLI3	DDB1	9606.ENSP00000379258	9606.ENSP00000301764	0	0	0	0	0	0.061	0	0.648	0.655
GLI3	CUL1	9606.ENSP00000379258	9606.ENSP00000326804	0	0	0	0	0.062	0.261	0.900	0.459	0.957
GLI3	USP7	9606.ENSP00000379258	9606.ENSP00000343535	0	0	0	0	0	0.543	0	0.153	0.596
GLI3	CTNNB1	9606.ENSP00000379258	9606.ENSP00000344456	0	0	0	0	0	0.246	0	0.919	0.937
GLI3	AR	9606.ENSP00000379258	9606.ENSP00000363822	0	0	0	0	0.069	0.296	0	0.470	0.623
GLI3	SPOP	9606.ENSP00000379258	9606.ENSP00000377001	0	0	0	0	0	0.958	0.900	0.678	0.998
GLI3	GLI2	9606.ENSP00000379258	9606.ENSP00000390436	0	0	0	0.897	0.147	0	0.900	0.924	0.919
H2AFY	H3F3B	9606.ENSP00000423563	9606.ENSP00000254810	0	0	0	0	0.164	0.406	0	0.368	0.659
H2AFY	SPOP	9606.ENSP00000423563	9606.ENSP00000377001	0	0	0	0	0.054	0.892	0	0.819	0.980
H3F3B	PTEN	9606.ENSP00000254810	9606.ENSP00000361021	0	0	0	0	0.053	0.057	0	0.424	0.441
H3F3B	PELP1	9606.ENSP00000254810	9606.ENSP00000301396	0	0	0	0	0	0.486	0	0.101	0.518
H3F3B	TP53	9606.ENSP00000254810	9606.ENSP00000269305	0	0	0	0	0	0	0	0.568	0.568
H3F3B	H2AFY	9606.ENSP00000254810	9606.ENSP00000423563	0	0	0	0	0.164	0.406	0	0.368	0.659
H3F3B	EP300	9606.ENSP00000254810	9606.ENSP00000263253	0	0	0	0	0	0.561	0	0.394	0.723
H3F3B	CREBBP	9606.ENSP00000254810	9606.ENSP00000262367	0	0	0	0	0	0.859	0	0.274	0.893
H3F3B	DAXX	9606.ENSP00000254810	9606.ENSP00000363668	0	0	0	0	0	0.995	0	0.970	0.999
HSP90AA1	KEAP1	9606.ENSP00000335153	9606.ENSP00000171111	0	0	0	0	0.053	0.270	0	0.754	0.815
HSP90AA1	CDC34	9606.ENSP00000335153	9606.ENSP00000215574	0	0	0	0	0.088	0.270	0	0.188	0.412
HSP90AA1	RBX1	9606.ENSP00000335153	9606.ENSP00000216225	0	0	0	0	0.163	0.062	0	0.445	0.527
HSP90AA1	SKP1	9606.ENSP00000335153	9606.ENSP00000231487	0	0	0	0	0.236	0.354	0	0.980	0.989
HSP90AA1	NEDD8	9606.ENSP00000335153	9606.ENSP00000250495	0	0	0	0	0.108	0.182	0	0.335	0.473
HSP90AA1	VHL	9606.ENSP00000335153	9606.ENSP00000256474	0	0	0	0	0	0.439	0	0.415	0.658
HSP90AA1	MDM2	9606.ENSP00000335153	9606.ENSP00000258149	0	0	0	0	0	0.675	0	0.951	0.983
HSP90AA1	TCEB2	9606.ENSP00000335153	9606.ENSP00000262306	0	0	0	0	0.182	0	0.900	0.313	0.938
HSP90AA1	CREBBP	9606.ENSP00000335153	9606.ENSP00000262367	0	0.009	0	0	0	0.061	0	0.388	0.401
HSP90AA1	SLC9A3R1	9606.ENSP00000335153	9606.ENSP00000262613	0	0	0	0	0	0.061	0	0.469	0.480
HSP90AA1	EP300	9606.ENSP00000335153	9606.ENSP00000263253	0	0.005	0	0	0	0.285	0	0.475	0.609
HSP90AA1	CUL3	9606.ENSP00000335153	9606.ENSP00000264414	0	0	0	0	0.065	0.129	0	0.417	0.484
HSP90AA1	TP53	9606.ENSP00000335153	9606.ENSP00000269305	0	0	0	0	0.049	0.899	0.900	0.989	0.999
HSP90AA1	SKP2	9606.ENSP00000335153	9606.ENSP00000274255	0	0	0	0	0.062	0.431	0	0.312	0.601
HSP90AA1	DDB1	9606.ENSP00000335153	9606.ENSP00000301764	0	0	0	0	0.198	0	0	0.350	0.457
HSP90AA1	CUL1	9606.ENSP00000335153	9606.ENSP00000326804	0	0	0	0	0.058	0.128	0	0.401	0.466
HSP90AA1	UBE2D3	9606.ENSP00000335153	9606.ENSP00000349722	0	0	0	0	0.118	0	0	0.402	0.451
HSP90AA1	NCOA3	9606.ENSP00000335153	9606.ENSP00000361066	0	0	0	0	0.063	0.078	0	0.476	0.507
HSP90AA1	CTNNB1	9606.ENSP00000335153	9606.ENSP00000344456	0	0	0	0	0.056	0.176	0	0.627	0.685
HSP90AA1	PTEN	9606.ENSP00000335153	9606.ENSP00000361021	0	0	0	0	0	0.434	0	0.606	0.767
HSP90AA1	ESR2	9606.ENSP00000335153	9606.ENSP00000343925	0	0	0	0	0	0.285	0.600	0.886	0.964
HSP90AA1	AR	9606.ENSP00000335153	9606.ENSP00000363822	0	0	0	0	0	0.884	0.900	0.989	0.999
KCTD5	KEAP1	9606.ENSP00000301738	9606.ENSP00000171111	0	0	0	0	0.062	0	0.540	0.098	0.577
KCTD5	KLHL20	9606.ENSP00000301738	9606.ENSP00000209884	0	0	0	0	0	0	0.540	0.291	0.660
KCTD5	RBX1	9606.ENSP00000301738	9606.ENSP00000216225	0	0	0	0	0	0	0.540	0.130	0.582
KCTD5	CUL3	9606.ENSP00000301738	9606.ENSP00000264414	0	0	0	0	0.062	0.926	0.540	0.989	0.999
KCTD5	KLHL22	9606.ENSP00000301738	9606.ENSP00000331682	0	0	0	0	0	0	0.540	0	0.540
KCTD5	SPOP	9606.ENSP00000301738	9606.ENSP00000377001	0	0	0	0	0	0	0.540	0.313	0.670
KCTD5	KLHL3	9606.ENSP00000301738	9606.ENSP00000312397	0	0	0	0	0	0	0.540	0.455	0.739
KEAP1	CDC34	9606.ENSP00000171111	9606.ENSP00000215574	0	0	0	0	0.097	0.334	0	0.091	0.406
KEAP1	CREBBP	9606.ENSP00000171111	9606.ENSP00000262367	0	0	0	0	0.091	0	0	0.429	0.459
KEAP1	CTNNB1	9606.ENSP00000171111	9606.ENSP00000344456	0	0	0	0	0	0	0	0.464	0.464
KEAP1	KCTD5	9606.ENSP00000171111	9606.ENSP00000301738	0	0	0	0	0.062	0	0.540	0.098	0.577
KEAP1	PTEN	9606.ENSP00000171111	9606.ENSP00000361021	0	0	0	0	0.062	0	0	0.587	0.596
KEAP1	CUL1	9606.ENSP00000171111	9606.ENSP00000326804	0	0	0	0	0.106	0.146	0	0.601	0.669
KEAP1	NEDD8	9606.ENSP00000171111	9606.ENSP00000250495	0	0	0	0	0	0.056	0.600	0.333	0.726
KEAP1	TP53	9606.ENSP00000171111	9606.ENSP00000269305	0	0	0	0	0	0	0	0.783	0.783
KEAP1	HSP90AA1	9606.ENSP00000171111	9606.ENSP00000335153	0	0	0	0	0.053	0.270	0	0.754	0.815
KEAP1	SKP1	9606.ENSP00000171111	9606.ENSP00000231487	0	0	0	0	0	0.800	0	0.397	0.874
KEAP1	KLHL22	9606.ENSP00000171111	9606.ENSP00000331682	0	0	0	0.668	0	0	0.900	0.242	0.906
KEAP1	KLHL20	9606.ENSP00000171111	9606.ENSP00000209884	0	0	0.304	0.872	0	0	0.900	0.493	0.909
KEAP1	SPOP	9606.ENSP00000171111	9606.ENSP00000377001	0	0	0	0.588	0.062	0.147	0.900	0.392	0.926
KEAP1	KLHL3	9606.ENSP00000171111	9606.ENSP00000312397	0	0	0.310	0.853	0	0.616	0.900	0.460	0.964
KEAP1	CUL3	9606.ENSP00000171111	9606.ENSP00000264414	0	0	0	0	0.062	0.983	0.900	0.994	0.999
KEAP1	RBX1	9606.ENSP00000171111	9606.ENSP00000216225	0	0	0	0	0.045	0.875	0.900	0.990	0.999
KLHL20	KEAP1	9606.ENSP00000209884	9606.ENSP00000171111	0	0	0.304	0.872	0	0	0.900	0.493	0.909
KLHL20	CUL1	9606.ENSP00000209884	9606.ENSP00000326804	0	0	0	0	0.062	0.146	0	0.367	0.448
KLHL20	KCTD5	9606.ENSP00000209884	9606.ENSP00000301738	0	0	0	0	0	0	0.540	0.291	0.660
KLHL20	NEDD8	9606.ENSP00000209884	9606.ENSP00000250495	0	0	0	0	0	0.056	0.600	0.241	0.688
KLHL20	PML	9606.ENSP00000209884	9606.ENSP00000268058	0	0	0	0	0	0.796	0	0.359	0.863
KLHL20	KLHL3	9606.ENSP00000209884	9606.ENSP00000312397	0	0	0.422	0.912	0	0	0.900	0.571	0.908
KLHL20	KLHL22	9606.ENSP00000209884	9606.ENSP00000331682	0	0	0	0.753	0	0.130	0.900	0.489	0.919
KLHL20	SPOP	9606.ENSP00000209884	9606.ENSP00000377001	0	0	0	0.588	0.062	0.147	0.900	0.495	0.929
KLHL20	RBX1	9606.ENSP00000209884	9606.ENSP00000216225	0	0	0	0	0	0.056	0.900	0.577	0.956
KLHL20	CUL3	9606.ENSP00000209884	9606.ENSP00000264414	0	0	0	0	0.062	0.780	0.900	0.992	0.999
KLHL22	KEAP1	9606.ENSP00000331682	9606.ENSP00000171111	0	0	0	0.668	0	0	0.900	0.242	0.906
KLHL22	KLHL20	9606.ENSP00000331682	9606.ENSP00000209884	0	0	0	0.753	0	0.130	0.900	0.489	0.919
KLHL22	RBX1	9606.ENSP00000331682	9606.ENSP00000216225	0	0	0	0	0	0.056	0.900	0.209	0.918
KLHL22	NEDD8	9606.ENSP00000331682	9606.ENSP00000250495	0	0	0	0	0	0.065	0.600	0.252	0.696
KLHL22	CUL3	9606.ENSP00000331682	9606.ENSP00000264414	0	0	0	0	0.062	0.813	0.900	0.952	0.999
KLHL22	KCTD5	9606.ENSP00000331682	9606.ENSP00000301738	0	0	0	0	0	0	0.540	0	0.540
KLHL22	KLHL3	9606.ENSP00000331682	9606.ENSP00000312397	0	0	0	0.713	0	0	0.900	0.396	0.910
KLHL22	SPOP	9606.ENSP00000331682	9606.ENSP00000377001	0	0	0	0.566	0.062	0.147	0.900	0.532	0.932
KLHL3	KEAP1	9606.ENSP00000312397	9606.ENSP00000171111	0	0	0.310	0.853	0	0.616	0.900	0.460	0.964
KLHL3	KLHL20	9606.ENSP00000312397	9606.ENSP00000209884	0	0	0.422	0.912	0	0	0.900	0.571	0.908
KLHL3	RBX1	9606.ENSP00000312397	9606.ENSP00000216225	0	0	0	0	0	0.299	0.900	0.434	0.956
KLHL3	NEDD8	9606.ENSP00000312397	9606.ENSP00000250495	0	0	0	0	0	0.056	0.600	0.262	0.697
KLHL3	CUL3	9606.ENSP00000312397	9606.ENSP00000264414	0	0	0	0	0.062	0.990	0.900	0.989	0.999
KLHL3	KCTD5	9606.ENSP00000312397	9606.ENSP00000301738	0	0	0	0	0	0	0.540	0.455	0.739
KLHL3	CUL1	9606.ENSP00000312397	9606.ENSP00000326804	0	0	0	0	0.062	0.146	0	0.337	0.423
KLHL3	KLHL22	9606.ENSP00000312397	9606.ENSP00000331682	0	0	0	0.713	0	0	0.900	0.396	0.910
KLHL3	SPOP	9606.ENSP00000312397	9606.ENSP00000377001	0	0	0	0.598	0.064	0.147	0.900	0.550	0.931
MDM2	CDC34	9606.ENSP00000258149	9606.ENSP00000215574	0	0	0	0	0	0.281	0	0.294	0.470
MDM2	RBX1	9606.ENSP00000258149	9606.ENSP00000216225	0	0	0	0	0	0	0	0.526	0.526
MDM2	GLI1	9606.ENSP00000258149	9606.ENSP00000228682	0	0	0	0	0	0	0	0.426	0.426
MDM2	SKP1	9606.ENSP00000258149	9606.ENSP00000231487	0	0	0	0	0.054	0	0	0.509	0.516
MDM2	NEDD8	9606.ENSP00000258149	9606.ENSP00000250495	0	0	0	0	0	0.061	0.900	0.556	0.954
MDM2	UBE2M	9606.ENSP00000258149	9606.ENSP00000253023	0	0	0	0	0	0.486	0	0.485	0.724
MDM2	VHL	9606.ENSP00000258149	9606.ENSP00000256474	0	0	0	0	0	0	0	0.414	0.414
MDM2	DDB2	9606.ENSP00000258149	9606.ENSP00000256996	0	0	0	0	0	0	0	0.518	0.518
MDM2	NCOA3	9606.ENSP00000258149	9606.ENSP00000361066	0	0	0	0	0.062	0	0	0.390	0.403
MDM2	CUL3	9606.ENSP00000258149	9606.ENSP00000264414	0	0	0	0	0.062	0	0	0.391	0.404
MDM2	ESR2	9606.ENSP00000258149	9606.ENSP00000343925	0	0	0	0	0	0.282	0	0.309	0.482
MDM2	CTNNB1	9606.ENSP00000258149	9606.ENSP00000344456	0	0	0	0	0	0	0	0.640	0.640
MDM2	DDB1	9606.ENSP00000258149	9606.ENSP00000301764	0	0	0	0	0	0.486	0	0.436	0.698
MDM2	CUL1	9606.ENSP00000258149	9606.ENSP00000326804	0	0	0	0	0	0.486	0	0.476	0.719
MDM2	SKP2	9606.ENSP00000258149	9606.ENSP00000274255	0	0	0	0	0	0	0	0.761	0.761
MDM2	FBXW7	9606.ENSP00000258149	9606.ENSP00000281708	0	0	0	0	0.062	0.270	0	0.697	0.775
MDM2	UBE2D3	9606.ENSP00000258149	9606.ENSP00000349722	0	0	0	0	0	0.919	0	0.552	0.962
MDM2	PTEN	9606.ENSP00000258149	9606.ENSP00000361021	0	0	0	0	0.062	0	0.900	0.775	0.977
MDM2	HSP90AA1	9606.ENSP00000258149	9606.ENSP00000335153	0	0	0	0	0	0.675	0	0.951	0.983
MDM2	PML	9606.ENSP00000258149	9606.ENSP00000268058	0	0	0	0	0	0.870	0.900	0.700	0.995
MDM2	CREBBP	9606.ENSP00000258149	9606.ENSP00000262367	0	0	0	0	0	0.866	0.900	0.856	0.997
MDM2	AR	9606.ENSP00000258149	9606.ENSP00000363822	0	0	0	0	0	0.898	0	0.988	0.998
MDM2	USP7	9606.ENSP00000258149	9606.ENSP00000343535	0	0	0	0	0.062	0.920	0.900	0.989	0.999
MDM2	DAXX	9606.ENSP00000258149	9606.ENSP00000363668	0	0	0	0	0	0.881	0.900	0.989	0.999
MDM2	TP53	9606.ENSP00000258149	9606.ENSP00000269305	0	0	0	0	0.240	0.998	0.900	0.995	0.999
MDM2	EP300	9606.ENSP00000258149	9606.ENSP00000263253	0	0	0	0	0	0.874	0.900	0.989	0.999
NCOA3	FOXA1	9606.ENSP00000361066	9606.ENSP00000250448	0	0	0	0	0	0.298	0.600	0.595	0.876
NCOA3	MDM2	9606.ENSP00000361066	9606.ENSP00000258149	0	0	0	0	0.062	0	0	0.390	0.403
NCOA3	CREBBP	9606.ENSP00000361066	9606.ENSP00000262367	0	0	0	0	0.099	0.977	0.900	0.984	0.999
NCOA3	EP300	9606.ENSP00000361066	9606.ENSP00000263253	0	0	0	0	0.065	0.893	0.900	0.982	0.999
NCOA3	CUL3	9606.ENSP00000361066	9606.ENSP00000264414	0	0	0	0	0.044	0.270	0	0.458	0.588
NCOA3	TP53	9606.ENSP00000361066	9606.ENSP00000269305	0	0	0	0	0.053	0.270	0	0.627	0.720
NCOA3	FBXW7	9606.ENSP00000361066	9606.ENSP00000281708	0	0	0	0	0.062	0.270	0	0.271	0.457
NCOA3	PELP1	9606.ENSP00000361066	9606.ENSP00000301396	0	0	0	0	0	0	0	0.577	0.577
NCOA3	HSP90AA1	9606.ENSP00000361066	9606.ENSP00000335153	0	0	0	0	0.063	0.078	0	0.476	0.507
NCOA3	ESR2	9606.ENSP00000361066	9606.ENSP00000343925	0	0	0	0	0	0.894	0.900	0.957	0.999
NCOA3	CTNNB1	9606.ENSP00000361066	9606.ENSP00000344456	0	0	0	0	0.064	0	0	0.534	0.545
NCOA3	PTEN	9606.ENSP00000361066	9606.ENSP00000361021	0	0	0	0	0	0.270	0	0.585	0.684
NCOA3	SPOP	9606.ENSP00000361066	9606.ENSP00000377001	0	0	0	0	0	0.732	0	0.895	0.970
NCOA3	AR	9606.ENSP00000361066	9606.ENSP00000363822	0	0	0	0	0	0.977	0	0.806	0.995
NEDD8	KEAP1	9606.ENSP00000250495	9606.ENSP00000171111	0	0	0	0	0	0.056	0.600	0.333	0.726
NEDD8	KLHL20	9606.ENSP00000250495	9606.ENSP00000209884	0	0	0	0	0	0.056	0.600	0.241	0.688
NEDD8	CDC34	9606.ENSP00000250495	9606.ENSP00000215574	0	0	0	0	0.062	0.328	0	0.827	0.882
NEDD8	RBX1	9606.ENSP00000250495	9606.ENSP00000216225	0	0	0	0	0.272	0.894	0.900	0.988	0.999
NEDD8	SKP1	9606.ENSP00000250495	9606.ENSP00000231487	0	0	0	0	0.174	0.909	0.900	0.817	0.998
NEDD8	HSP90AA1	9606.ENSP00000250495	9606.ENSP00000335153	0	0	0	0	0.108	0.182	0	0.335	0.473
NEDD8	SPOP	9606.ENSP00000250495	9606.ENSP00000377001	0	0	0	0	0	0.170	0	0.518	0.583
NEDD8	USP7	9606.ENSP00000250495	9606.ENSP00000343535	0	0	0	0	0.080	0.172	0	0.613	0.680
NEDD8	KLHL22	9606.ENSP00000250495	9606.ENSP00000331682	0	0	0	0	0	0.065	0.600	0.252	0.696
NEDD8	KLHL3	9606.ENSP00000250495	9606.ENSP00000312397	0	0	0	0	0	0.056	0.600	0.262	0.697
NEDD8	DDB2	9606.ENSP00000250495	9606.ENSP00000256996	0	0	0	0	0.046	0.062	0.600	0.426	0.767
NEDD8	FBXW7	9606.ENSP00000250495	9606.ENSP00000281708	0	0	0	0	0	0.077	0.600	0.595	0.837
NEDD8	ESR2	9606.ENSP00000250495	9606.ENSP00000343925	0	0	0	0	0	0.112	0.900	0.048	0.908
NEDD8	MDM2	9606.ENSP00000250495	9606.ENSP00000258149	0	0	0	0	0	0.061	0.900	0.556	0.954
NEDD8	VHL	9606.ENSP00000250495	9606.ENSP00000256474	0	0	0	0	0	0.852	0.600	0.471	0.966
NEDD8	UBE2D3	9606.ENSP00000250495	9606.ENSP00000349722	0	0	0	0	0.062	0.379	0.900	0.548	0.970
NEDD8	SKP2	9606.ENSP00000250495	9606.ENSP00000274255	0	0	0	0	0.049	0	0.900	0.741	0.973
NEDD8	DDB1	9606.ENSP00000250495	9606.ENSP00000301764	0	0	0	0	0.132	0.732	0.600	0.817	0.980
NEDD8	TP53	9606.ENSP00000250495	9606.ENSP00000269305	0	0	0	0	0	0.453	0.900	0.847	0.990
NEDD8	TCEB2	9606.ENSP00000250495	9606.ENSP00000262306	0	0	0	0	0.197	0.913	0.600	0.858	0.995
NEDD8	UBE2M	9606.ENSP00000250495	9606.ENSP00000253023	0	0	0	0	0.174	0.977	0.900	0.994	0.999
NEDD8	CUL1	9606.ENSP00000250495	9606.ENSP00000326804	0	0	0	0	0.064	0.995	0.900	0.995	0.999
NEDD8	CUL3	9606.ENSP00000250495	9606.ENSP00000264414	0	0	0	0	0.071	0.941	0.800	0.986	0.999
PELP1	H3F3B	9606.ENSP00000301396	9606.ENSP00000254810	0	0	0	0	0	0.486	0	0.101	0.518
PELP1	CREBBP	9606.ENSP00000301396	9606.ENSP00000262367	0	0	0	0	0.062	0.270	0.900	0.259	0.942
PELP1	EP300	9606.ENSP00000301396	9606.ENSP00000263253	0	0	0	0	0.062	0.270	0.900	0.585	0.967
PELP1	TP53	9606.ENSP00000301396	9606.ENSP00000269305	0	0	0	0	0.052	0.270	0	0.248	0.434
PELP1	NCOA3	9606.ENSP00000301396	9606.ENSP00000361066	0	0	0	0	0	0	0	0.577	0.577
PELP1	ESR2	9606.ENSP00000301396	9606.ENSP00000343925	0	0	0	0	0	0.208	0	0.668	0.727
PELP1	AR	9606.ENSP00000301396	9606.ENSP00000363822	0	0	0	0	0	0.470	0.900	0.983	0.999
PML	KLHL20	9606.ENSP00000268058	9606.ENSP00000209884	0	0	0	0	0	0.796	0	0.359	0.863
PML	RBX1	9606.ENSP00000268058	9606.ENSP00000216225	0	0	0	0	0	0.487	0	0.208	0.576
PML	MDM2	9606.ENSP00000268058	9606.ENSP00000258149	0	0	0	0	0	0.870	0.900	0.700	0.995
PML	CREBBP	9606.ENSP00000268058	9606.ENSP00000262367	0	0	0	0	0.057	0.770	0.900	0.232	0.981
PML	EP300	9606.ENSP00000268058	9606.ENSP00000263253	0	0	0	0	0.057	0.226	0.900	0.306	0.942
PML	CTNNB1	9606.ENSP00000268058	9606.ENSP00000344456	0	0	0	0	0.062	0.494	0	0.203	0.589
PML	USP7	9606.ENSP00000268058	9606.ENSP00000343535	0	0	0	0	0	0.622	0	0.346	0.742
PML	PTEN	9606.ENSP00000268058	9606.ENSP00000361021	0	0	0	0	0	0	0.900	0.232	0.919
PML	TP53	9606.ENSP00000268058	9606.ENSP00000269305	0	0	0	0	0.062	0.882	0.900	0.707	0.996
PML	DAXX	9606.ENSP00000268058	9606.ENSP00000363668	0	0	0	0	0.064	0.925	0.900	0.873	0.999
PTEN	KEAP1	9606.ENSP00000361021	9606.ENSP00000171111	0	0	0	0	0.062	0	0	0.587	0.596
PTEN	GLI1	9606.ENSP00000361021	9606.ENSP00000228682	0	0	0	0	0	0.059	0	0.481	0.491
PTEN	SKP1	9606.ENSP00000361021	9606.ENSP00000231487	0	0	0	0	0.062	0.121	0	0.340	0.409
PTEN	FOXA1	9606.ENSP00000361021	9606.ENSP00000250448	0	0	0	0	0	0.090	0	0.636	0.655
PTEN	H3F3B	9606.ENSP00000361021	9606.ENSP00000254810	0	0	0	0	0.053	0.057	0	0.424	0.441
PTEN	VHL	9606.ENSP00000361021	9606.ENSP00000256474	0	0	0	0	0	0.128	0	0.437	0.488
PTEN	MDM2	9606.ENSP00000361021	9606.ENSP00000258149	0	0	0	0	0.062	0	0.900	0.775	0.977
PTEN	CREBBP	9606.ENSP00000361021	9606.ENSP00000262367	0	0	0	0	0.062	0.121	0	0.546	0.593
PTEN	SLC9A3R1	9606.ENSP00000361021	9606.ENSP00000262613	0	0	0	0	0.063	0.877	0.900	0.987	0.999
PTEN	EP300	9606.ENSP00000361021	9606.ENSP00000263253	0	0	0	0	0.062	0.101	0	0.742	0.764
PTEN	CUL3	9606.ENSP00000361021	9606.ENSP00000264414	0	0	0	0	0.065	0.081	0	0.418	0.456
PTEN	PML	9606.ENSP00000361021	9606.ENSP00000268058	0	0	0	0	0	0	0.900	0.232	0.919
PTEN	TP53	9606.ENSP00000361021	9606.ENSP00000269305	0	0	0	0	0	0.851	0.900	0.986	0.999
PTEN	SKP2	9606.ENSP00000361021	9606.ENSP00000274255	0	0	0	0	0.384	0	0	0.589	0.736
PTEN	FBXW7	9606.ENSP00000361021	9606.ENSP00000281708	0	0	0	0	0.099	0.282	0	0.761	0.832
PTEN	CUL1	9606.ENSP00000361021	9606.ENSP00000326804	0	0	0	0	0.094	0.151	0	0.370	0.473
PTEN	HSP90AA1	9606.ENSP00000361021	9606.ENSP00000335153	0	0	0	0	0	0.434	0	0.606	0.767
PTEN	USP7	9606.ENSP00000361021	9606.ENSP00000343535	0	0	0	0	0.089	0.805	0.600	0.750	0.980
PTEN	ESR2	9606.ENSP00000361021	9606.ENSP00000343925	0	0	0	0	0	0.058	0	0.465	0.474
PTEN	CTNNB1	9606.ENSP00000361021	9606.ENSP00000344456	0	0	0	0	0.062	0.511	0	0.950	0.975
PTEN	GLI2	9606.ENSP00000361021	9606.ENSP00000390436	0	0	0	0	0	0.059	0	0.391	0.403
PTEN	NCOA3	9606.ENSP00000361021	9606.ENSP00000361066	0	0	0	0	0	0.270	0	0.585	0.684
PTEN	DAXX	9606.ENSP00000361021	9606.ENSP00000363668	0	0	0	0	0.062	0.289	0	0.718	0.796
PTEN	AR	9606.ENSP00000361021	9606.ENSP00000363822	0	0	0	0	0	0.282	0	0.861	0.896
PTEN	SPOP	9606.ENSP00000361021	9606.ENSP00000377001	0	0	0	0	0.146	0.942	0	0.607	0.979
RBX1	KEAP1	9606.ENSP00000216225	9606.ENSP00000171111	0	0	0	0	0.045	0.875	0.900	0.990	0.999
RBX1	KLHL20	9606.ENSP00000216225	9606.ENSP00000209884	0	0	0	0	0	0.056	0.900	0.577	0.956
RBX1	CDC34	9606.ENSP00000216225	9606.ENSP00000215574	0	0	0	0	0.153	0.997	0	0.993	0.999
RBX1	MDM2	9606.ENSP00000216225	9606.ENSP00000258149	0	0	0	0	0	0	0	0.526	0.526
RBX1	HSP90AA1	9606.ENSP00000216225	9606.ENSP00000335153	0	0	0	0	0.163	0.062	0	0.445	0.527
RBX1	TP53	9606.ENSP00000216225	9606.ENSP00000269305	0	0	0	0	0	0.200	0	0.468	0.556
RBX1	PML	9606.ENSP00000216225	9606.ENSP00000268058	0	0	0	0	0	0.487	0	0.208	0.576
RBX1	KCTD5	9606.ENSP00000216225	9606.ENSP00000301738	0	0	0	0	0	0	0.540	0.130	0.582
RBX1	GLI2	9606.ENSP00000216225	9606.ENSP00000390436	0	0	0	0	0	0	0.600	0.126	0.635
RBX1	GLI3	9606.ENSP00000216225	9606.ENSP00000379258	0	0	0	0	0	0	0.600	0.241	0.683
RBX1	EP300	9606.ENSP00000216225	9606.ENSP00000263253	0	0.129	0	0	0	0	0.600	0.301	0.735
RBX1	USP7	9606.ENSP00000216225	9606.ENSP00000343535	0	0	0	0	0.042	0	0.600	0.384	0.743
RBX1	CREBBP	9606.ENSP00000216225	9606.ENSP00000262367	0	0.133	0	0	0.049	0	0.650	0.270	0.761
RBX1	CTNNB1	9606.ENSP00000216225	9606.ENSP00000344456	0	0	0	0	0.052	0.270	0.600	0.384	0.806
RBX1	GLI1	9606.ENSP00000216225	9606.ENSP00000228682	0	0	0	0	0	0	0.900	0.178	0.914
RBX1	KLHL22	9606.ENSP00000216225	9606.ENSP00000331682	0	0	0	0	0	0.056	0.900	0.209	0.918
RBX1	KLHL3	9606.ENSP00000216225	9606.ENSP00000312397	0	0	0	0	0	0.299	0.900	0.434	0.956
RBX1	SPOP	9606.ENSP00000216225	9606.ENSP00000377001	0	0	0	0	0.049	0.116	0.900	0.937	0.994
RBX1	CUL1	9606.ENSP00000216225	9606.ENSP00000326804	0	0	0	0	0.068	0.998	0.900	0.995	0.999
RBX1	NEDD8	9606.ENSP00000216225	9606.ENSP00000250495	0	0	0	0	0.272	0.894	0.900	0.988	0.999
RBX1	UBE2D3	9606.ENSP00000216225	9606.ENSP00000349722	0	0	0	0	0.062	0.993	0.600	0.626	0.999
RBX1	CUL3	9606.ENSP00000216225	9606.ENSP00000264414	0	0	0	0	0.092	0.990	0.900	0.995	0.999
RBX1	TCEB2	9606.ENSP00000216225	9606.ENSP00000262306	0	0	0	0	0.205	0.937	0.900	0.995	0.999
RBX1	DDB1	9606.ENSP00000216225	9606.ENSP00000301764	0	0	0	0	0.088	0.980	0.900	0.995	0.999
RBX1	SKP1	9606.ENSP00000216225	9606.ENSP00000231487	0	0	0	0	0.226	0.995	0.900	0.994	0.999
RBX1	FBXW7	9606.ENSP00000216225	9606.ENSP00000281708	0	0	0	0	0	0.963	0.800	0.912	0.999
RBX1	SKP2	9606.ENSP00000216225	9606.ENSP00000274255	0	0	0	0	0.062	0.973	0.900	0.901	0.999
RBX1	UBE2M	9606.ENSP00000216225	9606.ENSP00000253023	0	0	0	0	0.093	0.982	0.900	0.992	0.999
RBX1	DDB2	9606.ENSP00000216225	9606.ENSP00000256996	0	0	0	0	0	0.875	0.900	0.936	0.999
RBX1	VHL	9606.ENSP00000216225	9606.ENSP00000256474	0	0	0	0	0.049	0.974	0.900	0.943	0.999
SKP1	KEAP1	9606.ENSP00000231487	9606.ENSP00000171111	0	0	0	0	0	0.800	0	0.397	0.874
SKP1	CDC34	9606.ENSP00000231487	9606.ENSP00000215574	0	0	0	0	0.088	0.421	0.900	0.985	0.999
SKP1	RBX1	9606.ENSP00000231487	9606.ENSP00000216225	0	0	0	0	0.226	0.995	0.900	0.994	0.999
SKP1	GLI1	9606.ENSP00000231487	9606.ENSP00000228682	0	0	0	0	0	0.149	0.900	0.191	0.925
SKP1	PTEN	9606.ENSP00000231487	9606.ENSP00000361021	0	0	0	0	0.062	0.121	0	0.340	0.409
SKP1	VHL	9606.ENSP00000231487	9606.ENSP00000256474	0	0	0	0	0	0	0	0.418	0.418
SKP1	DDB2	9606.ENSP00000231487	9606.ENSP00000256996	0	0	0	0	0	0.105	0	0.380	0.421
SKP1	USP7	9606.ENSP00000231487	9606.ENSP00000343535	0	0	0	0	0.067	0	0	0.472	0.486
SKP1	MDM2	9606.ENSP00000231487	9606.ENSP00000258149	0	0	0	0	0.054	0	0	0.509	0.516
SKP1	SPOP	9606.ENSP00000231487	9606.ENSP00000377001	0	0	0	0	0.062	0	0	0.539	0.549
SKP1	TP53	9606.ENSP00000231487	9606.ENSP00000269305	0	0	0	0	0	0.252	0	0.540	0.641
SKP1	UBE2D3	9606.ENSP00000231487	9606.ENSP00000349722	0	0	0	0	0.173	0.194	0	0.521	0.653
SKP1	CREBBP	9606.ENSP00000231487	9606.ENSP00000262367	0	0	0	0	0.062	0.060	0.650	0.273	0.745
SKP1	TCEB2	9606.ENSP00000231487	9606.ENSP00000262306	0	0	0	0	0.182	0	0	0.712	0.755
SKP1	DDB1	9606.ENSP00000231487	9606.ENSP00000301764	0	0	0	0	0.139	0	0	0.797	0.818
SKP1	EP300	9606.ENSP00000231487	9606.ENSP00000263253	0	0	0	0	0.062	0.060	0.650	0.493	0.822
SKP1	GLI2	9606.ENSP00000231487	9606.ENSP00000390436	0	0	0	0	0	0.149	0.900	0.201	0.926
SKP1	GLI3	9606.ENSP00000231487	9606.ENSP00000379258	0	0	0	0	0	0.149	0.900	0.257	0.931
SKP1	CUL3	9606.ENSP00000231487	9606.ENSP00000264414	0	0	0	0	0.072	0.346	0	0.903	0.936
SKP1	UBE2M	9606.ENSP00000231487	9606.ENSP00000253023	0	0	0	0	0.082	0.270	0.900	0.747	0.980
SKP1	HSP90AA1	9606.ENSP00000231487	9606.ENSP00000335153	0	0	0	0	0.236	0.354	0	0.980	0.989
SKP1	NEDD8	9606.ENSP00000231487	9606.ENSP00000250495	0	0	0	0	0.174	0.909	0.900	0.817	0.998
SKP1	CTNNB1	9606.ENSP00000231487	9606.ENSP00000344456	0	0	0	0	0.068	0.873	0.900	0.978	0.999
SKP1	CUL1	9606.ENSP00000231487	9606.ENSP00000326804	0	0	0	0	0.108	0.998	0.900	0.996	0.999
SKP1	SKP2	9606.ENSP00000231487	9606.ENSP00000274255	0	0	0	0	0.062	0.998	0.900	0.992	0.999
SKP1	FBXW7	9606.ENSP00000231487	9606.ENSP00000281708	0	0	0	0	0	0.993	0.900	0.994	0.999
SKP2	CDC34	9606.ENSP00000274255	9606.ENSP00000215574	0	0	0	0	0.052	0.866	0.900	0.676	0.995
SKP2	RBX1	9606.ENSP00000274255	9606.ENSP00000216225	0	0	0	0	0.062	0.973	0.900	0.901	0.999
SKP2	SKP1	9606.ENSP00000274255	9606.ENSP00000231487	0	0	0	0	0.062	0.998	0.900	0.992	0.999
SKP2	NEDD8	9606.ENSP00000274255	9606.ENSP00000250495	0	0	0	0	0.049	0	0.900	0.741	0.973
SKP2	UBE2M	9606.ENSP00000274255	9606.ENSP00000253023	0	0	0	0	0	0.270	0.900	0.472	0.958
SKP2	VHL	9606.ENSP00000274255	9606.ENSP00000256474	0	0	0	0	0	0.270	0	0.491	0.613
SKP2	MDM2	9606.ENSP00000274255	9606.ENSP00000258149	0	0	0	0	0	0	0	0.761	0.761
SKP2	TCEB2	9606.ENSP00000274255	9606.ENSP00000262306	0	0	0	0	0	0	0	0.636	0.636
SKP2	CREBBP	9606.ENSP00000274255	9606.ENSP00000262367	0	0	0	0	0	0	0.900	0.289	0.925
SKP2	SLC9A3R1	9606.ENSP00000274255	9606.ENSP00000262613	0	0	0	0	0.062	0.297	0	0.274	0.480
SKP2	EP300	9606.ENSP00000274255	9606.ENSP00000263253	0	0	0	0	0	0.675	0.900	0.836	0.994
SKP2	CUL3	9606.ENSP00000274255	9606.ENSP00000264414	0	0	0	0	0.062	0.077	0	0.748	0.763
SKP2	TP53	9606.ENSP00000274255	9606.ENSP00000269305	0	0	0	0	0.062	0.151	0.900	0.749	0.977
SKP2	SPOP	9606.ENSP00000274255	9606.ENSP00000377001	0	0	0	0	0.065	0	0	0.434	0.448
SKP2	USP7	9606.ENSP00000274255	9606.ENSP00000343535	0	0	0	0	0.062	0	0	0.446	0.458
SKP2	AR	9606.ENSP00000274255	9606.ENSP00000363822	0	0	0	0	0.049	0.270	0	0.416	0.559
SKP2	HSP90AA1	9606.ENSP00000274255	9606.ENSP00000335153	0	0	0	0	0.062	0.431	0	0.312	0.601
SKP2	PTEN	9606.ENSP00000274255	9606.ENSP00000361021	0	0	0	0	0.384	0	0	0.589	0.736
SKP2	CTNNB1	9606.ENSP00000274255	9606.ENSP00000344456	0	0	0	0	0	0	0	0.769	0.769
SKP2	FBXW7	9606.ENSP00000274255	9606.ENSP00000281708	0	0	0	0	0.062	0	0.800	0.865	0.972
SKP2	DDB1	9606.ENSP00000274255	9606.ENSP00000301764	0	0	0	0	0.062	0.486	0	0.965	0.981
SKP2	CUL1	9606.ENSP00000274255	9606.ENSP00000326804	0	0	0	0	0	0.998	0.900	0.994	0.999
SLC9A3R1	HSP90AA1	9606.ENSP00000262613	9606.ENSP00000335153	0	0	0	0	0	0.061	0	0.469	0.480
SLC9A3R1	SKP2	9606.ENSP00000262613	9606.ENSP00000274255	0	0	0	0	0.062	0.297	0	0.274	0.480
SLC9A3R1	CTNNB1	9606.ENSP00000262613	9606.ENSP00000344456	0	0	0	0	0	0.296	0	0.977	0.983
SLC9A3R1	PTEN	9606.ENSP00000262613	9606.ENSP00000361021	0	0	0	0	0.063	0.877	0.900	0.987	0.999
SPOP	KEAP1	9606.ENSP00000377001	9606.ENSP00000171111	0	0	0	0.588	0.062	0.147	0.900	0.392	0.926
SPOP	KLHL20	9606.ENSP00000377001	9606.ENSP00000209884	0	0	0	0.588	0.062	0.147	0.900	0.495	0.929
SPOP	RBX1	9606.ENSP00000377001	9606.ENSP00000216225	0	0	0	0	0.049	0.116	0.900	0.937	0.994
SPOP	GLI1	9606.ENSP00000377001	9606.ENSP00000228682	0	0	0	0	0	0.684	0.800	0.654	0.976
SPOP	SKP1	9606.ENSP00000377001	9606.ENSP00000231487	0	0	0	0	0.062	0	0	0.539	0.549
SPOP	FOXA1	9606.ENSP00000377001	9606.ENSP00000250448	0	0	0	0	0	0.058	0	0.681	0.686
SPOP	NEDD8	9606.ENSP00000377001	9606.ENSP00000250495	0	0	0	0	0	0.170	0	0.518	0.583
SPOP	CUL3	9606.ENSP00000377001	9606.ENSP00000264414	0	0	0	0	0.083	0.995	0.900	0.994	0.999
SPOP	TP53	9606.ENSP00000377001	9606.ENSP00000269305	0	0	0	0	0	0	0	0.518	0.518
SPOP	SKP2	9606.ENSP00000377001	9606.ENSP00000274255	0	0	0	0	0.065	0	0	0.434	0.448
SPOP	FBXW7	9606.ENSP00000377001	9606.ENSP00000281708	0	0	0	0	0.062	0	0	0.469	0.480
SPOP	KCTD5	9606.ENSP00000377001	9606.ENSP00000301738	0	0	0	0	0	0	0.540	0.313	0.670
SPOP	KLHL3	9606.ENSP00000377001	9606.ENSP00000312397	0	0	0	0.598	0.064	0.147	0.900	0.550	0.931
SPOP	CUL1	9606.ENSP00000377001	9606.ENSP00000326804	0	0	0	0	0.083	0.344	0	0.631	0.758
SPOP	KLHL22	9606.ENSP00000377001	9606.ENSP00000331682	0	0	0	0.566	0.062	0.147	0.900	0.532	0.932
SPOP	PTEN	9606.ENSP00000377001	9606.ENSP00000361021	0	0	0	0	0.146	0.942	0	0.607	0.979
SPOP	NCOA3	9606.ENSP00000377001	9606.ENSP00000361066	0	0	0	0	0	0.732	0	0.895	0.970
SPOP	DAXX	9606.ENSP00000377001	9606.ENSP00000363668	0	0	0	0	0	0.874	0	0.854	0.980
SPOP	AR	9606.ENSP00000377001	9606.ENSP00000363822	0	0	0	0	0	0.856	0	0.771	0.965
SPOP	H2AFY	9606.ENSP00000377001	9606.ENSP00000423563	0	0	0	0	0.054	0.892	0	0.819	0.980
SPOP	GLI2	9606.ENSP00000377001	9606.ENSP00000390436	0	0	0	0	0	0.893	0.900	0.762	0.997
SPOP	GLI3	9606.ENSP00000377001	9606.ENSP00000379258	0	0	0	0	0	0.958	0.900	0.678	0.998
TCEB2	RBX1	9606.ENSP00000262306	9606.ENSP00000216225	0	0	0	0	0.205	0.937	0.900	0.995	0.999
TCEB2	SKP1	9606.ENSP00000262306	9606.ENSP00000231487	0	0	0	0	0.182	0	0	0.712	0.755
TCEB2	NEDD8	9606.ENSP00000262306	9606.ENSP00000250495	0	0	0	0	0.197	0.913	0.600	0.858	0.995
TCEB2	UBE2M	9606.ENSP00000262306	9606.ENSP00000253023	0	0	0	0	0.093	0.486	0	0.393	0.692
TCEB2	VHL	9606.ENSP00000262306	9606.ENSP00000256474	0	0	0	0	0	0.998	0.900	0.992	0.999
TCEB2	TP53	9606.ENSP00000262306	9606.ENSP00000269305	0	0	0	0	0	0	0	0.426	0.426
TCEB2	DDB1	9606.ENSP00000262306	9606.ENSP00000301764	0	0	0	0	0.149	0	0	0.565	0.614
TCEB2	SKP2	9606.ENSP00000262306	9606.ENSP00000274255	0	0	0	0	0	0	0	0.636	0.636
TCEB2	UBE2D3	9606.ENSP00000262306	9606.ENSP00000349722	0	0	0	0	0.049	0	0.600	0.181	0.661
TCEB2	CUL3	9606.ENSP00000262306	9606.ENSP00000264414	0	0	0	0	0.053	0.127	0	0.697	0.728
TCEB2	CUL1	9606.ENSP00000262306	9606.ENSP00000326804	0	0	0	0	0	0.127	0	0.820	0.836
TCEB2	HSP90AA1	9606.ENSP00000262306	9606.ENSP00000335153	0	0	0	0	0.182	0	0.900	0.313	0.938
TP53	KEAP1	9606.ENSP00000269305	9606.ENSP00000171111	0	0	0	0	0	0	0	0.783	0.783
TP53	CDC34	9606.ENSP00000269305	9606.ENSP00000215574	0	0	0	0	0	0.320	0	0.283	0.491
TP53	RBX1	9606.ENSP00000269305	9606.ENSP00000216225	0	0	0	0	0	0.200	0	0.468	0.556
TP53	GLI1	9606.ENSP00000269305	9606.ENSP00000228682	0	0	0	0	0.049	0.109	0	0.695	0.720
TP53	SKP1	9606.ENSP00000269305	9606.ENSP00000231487	0	0	0	0	0	0.252	0	0.540	0.641
TP53	FOXA1	9606.ENSP00000269305	9606.ENSP00000250448	0	0	0	0	0	0.056	0	0.563	0.569
TP53	NEDD8	9606.ENSP00000269305	9606.ENSP00000250495	0	0	0	0	0	0.453	0.900	0.847	0.990
TP53	UBE2M	9606.ENSP00000269305	9606.ENSP00000253023	0	0	0	0	0	0.270	0	0.251	0.429
TP53	H3F3B	9606.ENSP00000269305	9606.ENSP00000254810	0	0	0	0	0	0	0	0.568	0.568
TP53	VHL	9606.ENSP00000269305	9606.ENSP00000256474	0	0	0	0	0	0.294	0	0.919	0.941
TP53	DDB2	9606.ENSP00000269305	9606.ENSP00000256996	0	0	0	0	0	0.182	0.900	0.639	0.967
TP53	MDM2	9606.ENSP00000269305	9606.ENSP00000258149	0	0	0	0	0.240	0.998	0.900	0.995	0.999
TP53	TCEB2	9606.ENSP00000269305	9606.ENSP00000262306	0	0	0	0	0	0	0	0.426	0.426
TP53	CREBBP	9606.ENSP00000269305	9606.ENSP00000262367	0	0	0	0	0	0.983	0.900	0.988	0.999
TP53	EP300	9606.ENSP00000269305	9606.ENSP00000263253	0	0	0	0	0	0.998	0.900	0.989	0.999
TP53	CUL3	9606.ENSP00000269305	9606.ENSP00000264414	0	0	0	0	0.057	0	0	0.506	0.514
TP53	PML	9606.ENSP00000269305	9606.ENSP00000268058	0	0	0	0	0.062	0.882	0.900	0.707	0.996
TP53	PELP1	9606.ENSP00000269305	9606.ENSP00000301396	0	0	0	0	0.052	0.270	0	0.248	0.434
TP53	SPOP	9606.ENSP00000269305	9606.ENSP00000377001	0	0	0	0	0	0	0	0.518	0.518
TP53	GLI2	9606.ENSP00000269305	9606.ENSP00000390436	0	0	0	0	0.062	0.057	0	0.504	0.522
TP53	UBE2D3	9606.ENSP00000269305	9606.ENSP00000349722	0	0	0	0	0	0.320	0	0.338	0.530
TP53	GLI3	9606.ENSP00000269305	9606.ENSP00000379258	0	0	0	0	0.049	0.057	0	0.539	0.551
TP53	DDB1	9606.ENSP00000269305	9606.ENSP00000301764	0	0	0	0	0	0.213	0	0.602	0.673
TP53	NCOA3	9606.ENSP00000269305	9606.ENSP00000361066	0	0	0	0	0.053	0.270	0	0.627	0.720
TP53	CUL1	9606.ENSP00000269305	9606.ENSP00000326804	0	0	0	0	0.057	0	0	0.787	0.791
TP53	CTNNB1	9606.ENSP00000269305	9606.ENSP00000344456	0	0	0	0	0	0	0	0.863	0.863
TP53	AR	9606.ENSP00000269305	9606.ENSP00000363822	0	0	0	0	0	0.474	0	0.776	0.877
TP53	FBXW7	9606.ENSP00000269305	9606.ENSP00000281708	0	0	0	0	0	0.410	0.300	0.732	0.879
TP53	ESR2	9606.ENSP00000269305	9606.ENSP00000343925	0	0	0	0	0	0	0	0.881	0.881
TP53	SKP2	9606.ENSP00000269305	9606.ENSP00000274255	0	0	0	0	0.062	0.151	0.900	0.749	0.977
TP53	DAXX	9606.ENSP00000269305	9606.ENSP00000363668	0	0	0	0	0.062	0.894	0.800	0.966	0.999
TP53	PTEN	9606.ENSP00000269305	9606.ENSP00000361021	0	0	0	0	0	0.851	0.900	0.986	0.999
TP53	USP7	9606.ENSP00000269305	9606.ENSP00000343535	0	0	0	0	0.056	0.915	0.900	0.989	0.999
TP53	HSP90AA1	9606.ENSP00000269305	9606.ENSP00000335153	0	0	0	0	0.049	0.899	0.900	0.989	0.999
UBE2D3	CDC34	9606.ENSP00000349722	9606.ENSP00000215574	0	0	0	0.835	0.110	0.270	0.900	0.736	0.937
UBE2D3	RBX1	9606.ENSP00000349722	9606.ENSP00000216225	0	0	0	0	0.062	0.993	0.600	0.626	0.999
UBE2D3	SKP1	9606.ENSP00000349722	9606.ENSP00000231487	0	0	0	0	0.173	0.194	0	0.521	0.653
UBE2D3	NEDD8	9606.ENSP00000349722	9606.ENSP00000250495	0	0	0	0	0.062	0.379	0.900	0.548	0.970
UBE2D3	UBE2M	9606.ENSP00000349722	9606.ENSP00000253023	0	0	0	0.836	0.062	0.058	0.900	0.586	0.912
UBE2D3	VHL	9606.ENSP00000349722	9606.ENSP00000256474	0	0	0	0	0	0.048	0.600	0.091	0.623
UBE2D3	MDM2	9606.ENSP00000349722	9606.ENSP00000258149	0	0	0	0	0	0.919	0	0.552	0.962
UBE2D3	TCEB2	9606.ENSP00000349722	9606.ENSP00000262306	0	0	0	0	0.049	0	0.600	0.181	0.661
UBE2D3	CUL3	9606.ENSP00000349722	9606.ENSP00000264414	0	0	0	0	0.129	0.184	0	0.459	0.582
UBE2D3	TP53	9606.ENSP00000349722	9606.ENSP00000269305	0	0	0	0	0	0.320	0	0.338	0.530
UBE2D3	DDB1	9606.ENSP00000349722	9606.ENSP00000301764	0	0	0	0	0	0.227	0	0.342	0.469
UBE2D3	CUL1	9606.ENSP00000349722	9606.ENSP00000326804	0	0	0	0	0.062	0.213	0	0.621	0.696
UBE2D3	HSP90AA1	9606.ENSP00000349722	9606.ENSP00000335153	0	0	0	0	0.118	0	0	0.402	0.451
UBE2D3	USP7	9606.ENSP00000349722	9606.ENSP00000343535	0	0	0	0	0.049	0.316	0	0.440	0.604
UBE2D3	CTNNB1	9606.ENSP00000349722	9606.ENSP00000344456	0	0	0	0	0.100	0	0	0.402	0.439
UBE2M	CDC34	9606.ENSP00000253023	9606.ENSP00000215574	0	0	0	0.680	0.157	0.122	0.900	0.683	0.936
UBE2M	RBX1	9606.ENSP00000253023	9606.ENSP00000216225	0	0	0	0	0.093	0.982	0.900	0.992	0.999
UBE2M	SKP1	9606.ENSP00000253023	9606.ENSP00000231487	0	0	0	0	0.082	0.270	0.900	0.747	0.980
UBE2M	NEDD8	9606.ENSP00000253023	9606.ENSP00000250495	0	0	0	0	0.174	0.977	0.900	0.994	0.999
UBE2M	TP53	9606.ENSP00000253023	9606.ENSP00000269305	0	0	0	0	0	0.270	0	0.251	0.429
UBE2M	FBXW7	9606.ENSP00000253023	9606.ENSP00000281708	0	0	0	0	0	0.056	0	0.464	0.473
UBE2M	TCEB2	9606.ENSP00000253023	9606.ENSP00000262306	0	0	0	0	0.093	0.486	0	0.393	0.692
UBE2M	DDB2	9606.ENSP00000253023	9606.ENSP00000256996	0	0	0	0	0.045	0.270	0.600	0.075	0.707
UBE2M	MDM2	9606.ENSP00000253023	9606.ENSP00000258149	0	0	0	0	0	0.486	0	0.485	0.724
UBE2M	DDB1	9606.ENSP00000253023	9606.ENSP00000301764	0	0	0	0	0.093	0.270	0.600	0.520	0.855
UBE2M	ESR2	9606.ENSP00000253023	9606.ENSP00000343925	0	0	0	0	0	0	0.900	0	0.900
UBE2M	UBE2D3	9606.ENSP00000253023	9606.ENSP00000349722	0	0	0	0.836	0.062	0.058	0.900	0.586	0.912
UBE2M	SKP2	9606.ENSP00000253023	9606.ENSP00000274255	0	0	0	0	0	0.270	0.900	0.472	0.958
UBE2M	CUL3	9606.ENSP00000253023	9606.ENSP00000264414	0	0	0	0	0.062	0.865	0	0.819	0.975
UBE2M	CUL1	9606.ENSP00000253023	9606.ENSP00000326804	0	0	0	0	0.056	0.982	0.900	0.954	0.999
USP7	CDC34	9606.ENSP00000343535	9606.ENSP00000215574	0	0	0	0	0.049	0.102	0	0.376	0.421
USP7	RBX1	9606.ENSP00000343535	9606.ENSP00000216225	0	0	0	0	0.042	0	0.600	0.384	0.743
USP7	GLI1	9606.ENSP00000343535	9606.ENSP00000228682	0	0	0	0	0	0.543	0	0.141	0.591
USP7	SKP1	9606.ENSP00000343535	9606.ENSP00000231487	0	0	0	0	0.067	0	0	0.472	0.486
USP7	NEDD8	9606.ENSP00000343535	9606.ENSP00000250495	0	0	0	0	0.080	0.172	0	0.613	0.680
USP7	DDB2	9606.ENSP00000343535	9606.ENSP00000256996	0	0	0	0	0.062	0	0	0.459	0.470
USP7	MDM2	9606.ENSP00000343535	9606.ENSP00000258149	0	0	0	0	0.062	0.920	0.900	0.989	0.999
USP7	CREBBP	9606.ENSP00000343535	9606.ENSP00000262367	0	0	0	0	0.122	0.308	0	0.255	0.508
USP7	EP300	9606.ENSP00000343535	9606.ENSP00000263253	0	0	0	0	0.122	0.092	0.600	0.403	0.784
USP7	CUL3	9606.ENSP00000343535	9606.ENSP00000264414	0	0	0	0	0.158	0	0	0.372	0.449
USP7	PML	9606.ENSP00000343535	9606.ENSP00000268058	0	0	0	0	0	0.622	0	0.346	0.742
USP7	TP53	9606.ENSP00000343535	9606.ENSP00000269305	0	0	0	0	0.056	0.915	0.900	0.989	0.999
USP7	SKP2	9606.ENSP00000343535	9606.ENSP00000274255	0	0	0	0	0.062	0	0	0.446	0.458
USP7	FBXW7	9606.ENSP00000343535	9606.ENSP00000281708	0	0	0	0	0.109	0.078	0	0.394	0.459
USP7	DDB1	9606.ENSP00000343535	9606.ENSP00000301764	0	0	0	0	0.105	0	0.600	0.663	0.869
USP7	CUL1	9606.ENSP00000343535	9606.ENSP00000326804	0	0	0	0	0.510	0	0	0.510	0.749
USP7	AR	9606.ENSP00000343535	9606.ENSP00000363822	0	0	0	0	0	0.292	0	0.255	0.450
USP7	GLI2	9606.ENSP00000343535	9606.ENSP00000390436	0	0	0	0	0	0.543	0	0.076	0.560
USP7	GLI3	9606.ENSP00000343535	9606.ENSP00000379258	0	0	0	0	0	0.543	0	0.153	0.596
USP7	UBE2D3	9606.ENSP00000343535	9606.ENSP00000349722	0	0	0	0	0.049	0.316	0	0.440	0.604
USP7	CTNNB1	9606.ENSP00000343535	9606.ENSP00000344456	0	0	0	0	0.063	0.684	0	0.351	0.791
USP7	PTEN	9606.ENSP00000343535	9606.ENSP00000361021	0	0	0	0	0.089	0.805	0.600	0.750	0.980
USP7	DAXX	9606.ENSP00000343535	9606.ENSP00000363668	0	0	0	0	0.065	0.759	0.900	0.988	0.999
VHL	RBX1	9606.ENSP00000256474	9606.ENSP00000216225	0	0	0	0	0.049	0.974	0.900	0.943	0.999
VHL	SKP1	9606.ENSP00000256474	9606.ENSP00000231487	0	0	0	0	0	0	0	0.418	0.418
VHL	NEDD8	9606.ENSP00000256474	9606.ENSP00000250495	0	0	0	0	0	0.852	0.600	0.471	0.966
VHL	MDM2	9606.ENSP00000256474	9606.ENSP00000258149	0	0	0	0	0	0	0	0.414	0.414
VHL	CREBBP	9606.ENSP00000256474	9606.ENSP00000262367	0	0	0	0	0	0	0	0.417	0.417
VHL	CUL1	9606.ENSP00000256474	9606.ENSP00000326804	0	0	0	0	0	0.119	0	0.427	0.474
VHL	PTEN	9606.ENSP00000256474	9606.ENSP00000361021	0	0	0	0	0	0.128	0	0.437	0.488
VHL	AR	9606.ENSP00000256474	9606.ENSP00000363822	0	0	0	0	0	0.494	0	0.139	0.546
VHL	SKP2	9606.ENSP00000256474	9606.ENSP00000274255	0	0	0	0	0	0.270	0	0.491	0.613
VHL	CTNNB1	9606.ENSP00000256474	9606.ENSP00000344456	0	0	0	0	0	0.270	0	0.503	0.622
VHL	UBE2D3	9606.ENSP00000256474	9606.ENSP00000349722	0	0	0	0	0	0.048	0.600	0.091	0.623
VHL	HSP90AA1	9606.ENSP00000256474	9606.ENSP00000335153	0	0	0	0	0	0.439	0	0.415	0.658
VHL	TP53	9606.ENSP00000256474	9606.ENSP00000269305	0	0	0	0	0	0.294	0	0.919	0.941
VHL	EP300	9606.ENSP00000256474	9606.ENSP00000263253	0	0	0	0	0	0.835	0	0.667	0.942
VHL	TCEB2	9606.ENSP00000256474	9606.ENSP00000262306	0	0	0	0	0	0.998	0.900	0.992	0.999
