# Supplementary material for: SPOP expression is associated with tumor-infiltrating lymphocytes in pancreatic cancer
Source: PLoS One. 2024 Jul 29;19(7):e0306994. doi: 10.1371/journal.pone.0306994 (PMC11285963; doi:10.1371/journal.pone.0306994)
Supplement: S1 Dataset — Some of the results are analysed by R software as described in “Methods” section. This is the R programming language. (ZIP) [file pone.0306994.s002.zip › S1_Dataset.zip/S2 Dataset. Raw data.txt]

id	logFC	entrezID
PLEKHN1	-1.17621884001692	84069
EPS8L1	-1.75593930790707	54869
PITX1	-1.63731236296919	5307
PPP1R13L	-1.13517832089672	10848
GIPC1	-0.785017735568686	10755
INF2	-0.973561018960347	64423
CBLC	-1.26011352991237	23624
MROH6	-1.40023694368333	642475
SESN1	0.745690034518434	27244
BICDL2	-1.21809323597702	146439
ARRDC1	-0.838635389551009	92714
FAM83H	-1.00094645595656	286077
SSH3	-0.780075497436365	54961
PERM1	-0.771393636111112	84808
KRT7-AS	-1.28545853157475	109729127
KCP	-1.01305690549015	375616
PLEC	-1.07771010002753	5339
PRSS22	-1.31828457414773	64063
RNF207	-0.811979740734851	388591
ALS2CL	-1.17366117314116	259173
RDH13	-0.651910688518686	112724
ABHD11-AS1	-1.52935559508839	171022
MYH14	-1.04290760949949	79784
SH2D3A	-1.05850568695884	10045
PHLDA2	-1.64202540839268	7262
BLACAT1	-1.1072240082048	101669762
CCDC120	-0.53476741184899	90060
MICALL2	-0.964221352921971	79778
CDK18	-0.746737630532322	5129
FER1L4	-1.42368279431339	80307
TSPO	-1.35947787306162	706
ST14	-1.03051508144621	6768
UNC93B1	-0.873267116953533	81622
CRYBG2	-1.10999997595076	55057
RNF39	-1.11488164774773	80352
RHBDF1	-0.78732382916086	64285
ANK2	0.745924203149748	287
PKP3	-1.15075911939369	11187
C19orf33	-2.23158097195277	64073
SLC22A18	-1.04982863985253	5002
AP001453.4	-0.575785979721465	NA
CYP2U1	0.551176371265909	113612
TNK2	-0.782105633114139	10188
SPINT1	-0.85626437495632	6692
NECTIN4	-1.40188675878056	81607
SETBP1	0.550118564867929	26040
CEP170B	-0.684356141588637	283638
LRFN4	-1.03298009077399	78999
TRPM4	-0.943170715482324	54795
FBXL19	-0.514072845998738	54620
CSTB	-0.987800559673739	1476
OPLAH	-0.838418495895705	26873
KCNN4	-1.5550284074654	3783
STXBP2	-0.614242159913131	6813
GIMAP6	0.929611088846466	474344
PSIP1	0.568192777328535	11168
RNPEPL1	-0.589856884058335	57140
MST1R	-1.32616561192146	4486
RPS6KA4	-0.606229350117423	8986
BAIAP2L1	-0.937815390394191	55971
AC008760.1	-0.685370252419698	NA
MROH1	-0.608403197962879	727957
CIB1	-0.833837652727779	10519
C1orf159	-0.529067679253535	54991
AC108134.1	-0.596480424648233	NA
TONSL	-0.663450969333585	4796
SH3D21	-0.910753920581818	79729
ADAM8	-1.14280822618182	101
MFSD10	-0.79705556156389	10227
DTX2	-0.707753074364646	113878
PLCB3	-0.765951675265151	5331
GIMAP7	1.12262121288535	168537
MIR4653	-1.01418716734672	100616117
PTK6	-1.38651427499823	5753
MGAT4B	-0.564682891216668	11282
SYNE1	0.506922599135101	23345
PPM1K	0.583892361488383	152926
RASSF7	-1.03760409566035	8045
MAPRE2	0.523083841635863	10982
ID1	-1.24707126236439	3397
EPS8L2	-0.834643242056567	64787
ARHGEF16	-0.875625068583081	27237
SMARCA2	0.568028976700756	6595
BIK	-1.11205177149798	638
IGSF9	-1.0648863056899	57549
ABHD11	-0.727804139575	83451
MSLN	-2.49466457343712	10232
ADAP1	-1.20374918383081	11033
LPCAT4	-1.02847071924849	254531
C6orf132	-0.905288479598738	647024
GIMAP8	0.752560216473232	155038
GHR	0.581788895727778	2690
SLC52A2	-0.633079963070458	79581
WASF3	0.508819715986868	10810
FHL1	1.06061339739722	2273
ALDOA	-0.877381507002026	226
TBX6	-0.8927798139351	6911
MUC1	-1.99352768216591	4582
BBC3	-0.808867633488888	27113
IQGAP3	-0.944096050523484	128239
SCRIB	-0.713661611769192	23513
S100A10	-1.20927788165404	6281
TMX4	0.705424146844193	56255
GNG2	0.948015896284345	54331
PNKP	-0.525227105506061	11284
BX470102.1	-1.43250904573763	NA
PPDPF	-1.04554578161009	79144
BCAR1	-0.572946462447224	9564
GJB3	-1.35322542345631	2707
GTF2IRD1	-0.517821546354798	9569
TOR4A	-0.862196196002275	54863
EPHA2	-1.2804266575442	1969
SEMA4B	-0.839787126929041	10509
SAMD10	-0.664487721217931	140700
FLNB-AS1	-0.633055289051263	105377105
SLC12A9	-0.503515992053031	56996
AL390719.2	-1.29455732916414	NA
DVL1	-0.681835261564142	1855
ADCK5	-0.688103023452526	203054
ARHGAP27	-0.776350717525	201176
ITPR1	0.584663527248485	3708
TMEM44	-0.558706921898486	93109
SMAP2	0.831409055065657	64744
EVPL	-1.23368653717626	2125
TMTC1	0.60772341000909	83857
WDR90	-0.512510684817424	197335
POLD4	-0.649848369662879	57804
CLDN4	-1.3716384451553	1364
UNC5B-AS1	-1.17435342113535	728978
FBXL8	-0.603400577923485	55336
FA2H	-1.22858539750783	79152
SEMA3B	-1.04114642775858	7869
LIFR	0.65265696330707	3977
CELF2	0.79656436539899	10659
KCTD12	0.874594002599241	115207
MALL	-0.991267604716918	7851
ACY1	-0.584437478802525	95
OR7E14P	-0.772718049333838	10819
BCL2	0.632592732521717	596
PRR15	-1.0783572627	222171
EFNB1	-0.920822141604045	1947
ANO8	-0.633798784059091	57719
MMRN1	1.06680378789015	22915
ELMO1	0.738902684646213	9844
AP005233.2	-1.70137968716843	NA
SFN	-1.89004015614066	2810
TJP3	-1.14895674562273	27134
AL355312.4	-1.42994828590985	NA
LMNTD2	-0.705773876975	256329
CCDC9B	-0.882528712897728	388115
TACSTD2	-1.85837519530404	4070
RNF223	-0.711075788926516	401934
RTN4R	-0.671990541116666	65078
SLC39A4	-1.12100991140278	55630
S100A11	-1.4132312593601	6282
VASP	-0.737736710455558	7408
VILL	-1.29241099249394	50853
GNA15	-0.897106513288635	2769
SLC9A9	0.626946480137626	285195
SBNO2	-0.574611669503031	22904
AP1S2	0.500087460438889	8905
ABHD17C	-1.01211397437146	58489
CPTP	-0.648361564672728	80772
CERKL	0.616280798729798	375298
TTC22	-0.608274275688383	55001
CHRDL1	1.44911382181692	91851
TRIP10	-0.779262228459343	9322
PRXL2B	-0.665195345654544	127281
SERINC2	-1.20142632847298	347735
VPS37B	-0.569863547803787	79720
CAVIN2	0.928154968129544	8436
S100A16	-1.29032107250606	140576
SYT8	-1.75099354629116	90019
FAM110A	-0.615054223578031	83541
PROM2	-1.38856382186313	150696
TSPAN7	1.20602322545657	7102
EFNA4	-0.856504126530557	1945
AGRN	-0.926107808135099	375790
AC010542.5	-0.78317154896793	NA
CRNDE	-0.806802081176767	643911
S100P	-2.59682498668081	6286
MDFI	-0.844555956591668	4188
TRAF4	-0.540792303316163	9618
IL33	1.0550436216	90865
PLXNA3	-0.545721709626011	55558
EFHD2	-0.770640055183081	79180
TICAM1	-0.532743114519947	148022
MVP	-0.587686117067172	9961
AL691482.3	-1.19231782454217	NA
TMPRSS4	-1.40866952255732	56649
SHROOM1	-0.651012548030806	134549
MIR222HG	-0.720050386213132	104457406
MIR210HG	-1.10557068021465	100506211
SOCS2	0.537034910828534	8835
GGTA1P	0.583779716520707	NA
GSTP1	-1.13022356967753	2950
LAD1	-1.29095361207778	3898
MIR429	-1.2545736234548	554210
AC113935.1	0.550276613277529	NA
ARHGEF26	0.652772776259343	26084
LSR	-0.99078087158636	51599
FLI1	0.616439740805051	2313
DGAT1	-0.576117553478035	8694
CLIC1	-0.743319039181825	1192
ELF3	-1.20744988583535	1999
SIRT7	-0.560816830634091	51547
FOXQ1	-1.17899952736338	94234
SNRPGP15	-0.731783474057829	100130932
LGI2	0.562453322669696	55203
RNF150	0.521072615957071	57484
RGL1	0.627906690696213	23179
CREBL2	0.500452075914898	1389
F11R	-0.652196200289136	50848
EPN1	-0.508806878717929	29924
SH3RF2	-0.819156087195202	153769
ABCC9	0.674300555961617	10060
AC003070.1	-0.885074404491919	NA
PPP1R16A	-0.765173796725758	84988
GRTP1	-0.793934989925253	79774
ELMO3	-0.776537579543184	79767
NUDT8	-0.777163534197475	254552
PSORS1C2	-0.510751267179546	170680
NOXA1	-1.0784232897154	10811
TCIRG1	-0.906729839871216	10312
SLC39A6	0.569754182865403	25800
ADAM15	-0.536982978004803	8751
ACP6	-0.505844393058333	51205
PPARG	-1.02180019145278	5468
JUP	-0.904671551434091	3728
PCDH1	-0.677499420532832	5097
DRD4	-0.513179153066162	1815
CLTB	-0.907107864237879	1212
KIAA1522	-0.719137248268686	57648
SLC16A3	-1.04667136510783	9123
RHOC	-0.597931089470456	389
ELF3-AS1	-0.580952778360353	102723465
FBXL6	-0.584491964766416	26233
OVOL1	-0.826327706599748	5017
NR2F6	-0.59439002421919	2063
PAK4	-0.584320034168684	10298
EML1	0.520525417147979	2009
NRBP2	-0.578948947181569	340371
TBILA	-0.569189134051515	112806053
SLC29A2	-0.696584167773484	3177
SHB	-0.671578608695455	6461
GPRC5A	-1.66120228383661	9052
ANO9	-0.860103683831313	338440
SLC2A1	-1.38556048356692	6513
STAT4	0.516235845864646	6775
ABCA8	0.696360903109343	10351
POU5F1	-1.05432311192626	5460
GIMAP4	0.83613723813409	55303
LINC01770	-0.701175834838384	102724312
PLPP1	0.583530622489646	8611
RPS3A	0.594388318279798	6189
PRSS8	-1.32373121193132	5652
SAPCD2	-0.730603511589394	89958
ATP2B1	0.524671481536365	490
SCARA5	1.00651161952677	286133
MIR6835	-0.663251235363384	102465502
TAGLN2	-0.683454554203536	8407
PKMYT1	-0.592509012284091	9088
IL17RE	-0.805298296086615	132014
IER5L	-0.844508856306818	389792
ESRP2	-0.715495866362121	80004
TSPAN1	-1.49706182933434	10103
CGN	-0.880388815426515	57530
MMEL1	-0.540456741349747	79258
AC103810.3	-1.21546744204647	NA
ARPC1B	-0.575513268363639	10095
ARHGEF5	-0.517644106636364	7984
AL512274.1	-0.74258408732904	NA
FAM129B	-0.622391940389896	NA
TUFT1	-0.674644041836366	7286
LPIN3	-0.577157096407071	64900
TMC6	-0.75261005430404	11322
SPACA4	-0.6778789252	171169
EXOC3L4	-0.820239276929546	91828
TNFRSF14	-0.63823842109268	8764
NBEAL2	-0.758991273605306	23218
RAB25	-0.98328713687803	57111
ATP8B2	0.664285834687627	57198
HELZ2	-0.589749327005304	85441
NGEF	-0.79598904187702	25791
MLPH	-0.988273137913384	79083
STYK1	-0.787405639496464	55359
TONSL-AS1	-0.55344252547601	100287098
P2RY2	-0.650713737922223	5029
GALE	-0.829829948932575	2582
CNKSR1	-0.634351544459345	10256
LINC02041	-0.96758960215985	105374261
EDNRB	0.72542558797803	1910
GPR34	0.83836370767601	2857
SMAD9	0.538457053579292	4093
EMCN	0.641566220844696	51705
SELENOP	0.880792262656818	6414
WFDC3	-0.738898600965909	140686
B3GNT3	-1.06388992915505	10331
RHOD	-1.09315190540581	29984
KRT19	-1.7746235769058	3880
AL591845.1	-0.784682184540403	NA
FAM83E	-1.17200725102854	54854
EBF1	0.504325869074242	1879
DOCK10	0.58171276040303	55619
AC003965.2	-0.73006666362601	NA
MAN1A1	0.881102212632072	4121
DOK4	-0.610027270994445	55715
TSPAN33	0.849627406568434	340348
TENT5C	0.946565448019193	54855
CABP4	-0.541260627255556	57010
CLIC3	-1.56354478961389	9022
AP006284.1	-0.896389544444951	NA
C6orf223	-0.962582469027273	221416
SMIM22	-0.890283821413636	440335
CAPN8	-1.50286624290985	388743
RECK	0.550236785476514	8434
PPP1R16B	0.720085672504545	26051
HES4	-0.901750920973234	57801
CPQ	0.579157788182323	10404
NMU	-1.32901917311919	10874
TNFRSF21	-0.755342755731314	27242
TFAP2A	-0.695603852338636	7020
MAGEH1	0.742113998461112	28986
MIR200A	-0.954111234396465	406983
LAMB3	-1.65624857081212	3914
AC068580.1	-0.681074267992929	NA
SLIT3	0.917774308491667	6586
SLC25A37	-0.717777972085353	51312
PKIG	0.554685138405051	11142
KRTCAP3	-1.03418622265859	200634
FZD4	0.549157220274747	8322
CDH3	-1.16332248429116	1001
TSPAN15	-0.824968888071969	23555
MIR210	-0.932049649592424	406992
ADAMTSL5	-0.644258158909849	339366
TMEM150C	0.592929340995958	441027
OASL	-1.08314111291439	8638
ANXA2	-1.06326372639243	302
ATP6V1FNB	-0.755940197415405	100130705
PPP1R35	-0.601163081052274	221908
AL365361.1	0.530540510278788	NA
NAP1L2	0.695258854735859	4674
CARD10	-0.577956285924494	29775
KRT8	-1.09327791913838	3856
FOLR2	1.03089462917854	2350
CHTF18	-0.552965165991919	63922
AP001052.1	-0.733082171113132	NA
LY6E	-1.32866094662399	4061
NPAS2	-0.506126972157323	4862
AC068580.3	-0.557195813230051	NA
KLHL17	-0.505114141845707	339451
TINAGL1	-0.905679240408584	64129
HSPA13	0.534871307724743	6782
TTYH3	-0.635007248081314	80727
GPRIN3	0.523357239924495	285513
ASL	-0.539478374836867	435
MAPK10	0.529412467414141	5602
GIMAP1	0.516242253344443	170575
LBX2-AS1	-0.565732355796968	151534
KIFC2	-0.762807612444951	90990
FAM107A	0.767958372377273	11170
OGN	1.28205671632399	4969
MGAT4A	0.507910571061113	11320
TEK	0.642007267495708	7010
RIPK3	-0.637893764587625	11035
SLC17A9	-0.936793686290656	63910
LYVE1	0.804263089835859	10894
ITGB4	-1.30936668253333	3691
TMEM131L	0.587339027910354	23240
ART4	0.501503805282323	420
MAFK	-0.557812518051007	7975
AL049836.1	-0.703686344989142	NA
KPNA7	-0.713323568723232	402569
ITM2A	0.986323274829799	9452
PLXNB3	-0.70256105038409	5365
AC009133.1	-0.506075523224243	NA
PLEK2	-1.19780520019697	26499
CRACR2B	-1.06027433111743	283229
RCAN2	0.751387374551768	10231
ITGA4	0.601394003891919	3676
CD209	0.627565713887626	30835
CDC42BPG	-0.54773671730379	55561
EPB41L3	0.665133901943181	23136
SLC45A3	-0.919942882151008	85414
ADGRF1	-0.837994179936111	266977
GPX3	1.38080723269419	2878
RAC1P2	-0.513847509140403	442775
MYCT1	0.552491254769948	80177
ERG	0.529380588668182	2078
SEMA5A	0.632927704768939	9037
CD302	0.542432606308586	9936
LINC00857	-0.598935273292929	439990
ANXA6	0.72264616979975	309
RNF126	-0.512067928555052	55658
GPRC5D	-0.585501401950504	55507
EBP	-0.526202360348234	10682
PIK3R1	0.536450869645455	5295
CD200	0.814344567267928	4345
UNC119B	0.530510078501514	84747
VPS9D1	-0.504618583473988	9605
PDLIM7	-0.799964786407828	9260
RRAS	-0.715969424545708	6237
KCNMA1	0.641501456616919	3778
PTPRH	-0.870056778811362	5794
PRKAR2B	0.693258976546465	5577
AFAP1-AS1	-1.18026151557374	84740
SLC4A11	-0.906064694982576	83959
HS3ST1	-0.87418243129116	9957
AC008870.5	-0.830215155805051	NA
SULT1C2	-1.43584230129369	6819
AL365205.1	-0.573536113700507	NA
DNAJB9	0.509991179050755	4189
RARG	-0.575170610675755	5916
FUT3	-1.13453198224066	2525
RIN1	-0.567575755431565	9610
BIRC7	-0.98912475934697	79444
SLC45A4	-0.573822142657324	57210
S1PR1	0.792978309098233	1901
SGCE	0.624626952792423	8910
TRADD	-0.542733702572221	8717
PRKCB	0.67577200962399	5579
GFRA1	0.67167270477197	2674
TRIP6	-0.755415500838387	7205
IQANK1	-0.811052948739647	642574
IL6ST	0.59901803991591	3572
CDC42EP5	-0.947406342863641	148170
GRB7	-0.836408668086364	2886
TM4SF1	-1.23224752492399	4071
ATAD3B	-0.518759487032072	83858
ZC3H12A	-0.826711571476768	80149
CD151	-0.626594565396212	977
EFNA1	-0.852696808260856	1942
CDCP1	-0.712763297887877	64866
C4BPB	-0.99960503304899	725
NAPRT	-0.873677523253538	93100
PLCD3	-0.830400047298232	113026
S100A6	-1.20933489276641	6277
PLAUR	-0.898107204728534	5329
GOLGA2P10	-0.616746643354042	80154
PREX1	0.648334360610102	57580
TMC7	-0.717669001859597	79905
NAP1L3	0.650742628952778	4675
LEPR	0.526478217418434	3953
OCIAD2	-0.651381545919444	132299
RUSC1-AS1	-0.532224738217929	284618
CXCL12	1.12899201113889	6387
GDPD3	-0.76285433791793	79153
WFDC2	-1.45222405344445	10406
B3GNT7	-1.05285034616212	93010
JPT1	-0.714097065586868	51155
RCSD1	0.795707203665152	92241
SLC16A5	-0.936518943032829	9121
AC074143.1	-0.581479127571719	NA
RASAL1	-0.819784707075504	8437
SPINT1-AS1	-0.669821267571971	102724362
MACC1	-0.728994976905051	346389
AC130456.3	-0.55600070537702	NA
RHOV	-1.14698607674747	171177
PPP1R14B	-0.569252499518694	26472
CAPN15	-0.58656475384192	6650
INAVA	-0.978245149655811	55765
ARHGEF6	0.599659963239141	9459
YDJC	-0.572778175809598	150223
ADGRL4	0.60132882410707	64123
PPP1R14BP3	-0.599771434874495	100507617
RELN	0.628658602414899	5649
LPAR1	0.628128232770201	1902
NPR1	0.570679725895707	4881
SPDEF	-1.31098668560732	25803
JAM2	0.55977628285303	58494
CCR2	0.561562933706313	729230
SH3PXD2A-AS1	-0.851768904381565	100505839
AGPAT2	-0.790569997399746	10555
PTPRS	0.64688153542803	5802
BCL3	-0.598066946798232	602
AL117379.1	-0.507445441288889	NA
EPHX4	-0.572436739045202	253152
LIPH	-0.954291267533841	200879
LINC00342	-1.0906720640149	150759
PRSS51	-0.732412805378788	346702
PID1	0.617404817659344	55022
OSBPL3	-0.623497711524747	26031
RPL6	0.500546546415654	6128
RECQL4	-0.590735250065153	9401
LINC02657	-0.689778216272728	NA
SERINC1	0.621835227824745	57515
AC106900.1	-0.706824455602525	NA
FOXL1	-1.0384429418702	2300
RNU6ATAC18P	-0.59396470650404	106479551
LDB2	0.524044692417678	9079
VSIG2	-1.58606074060152	23584
SLC49A3	-0.623549248463385	84179
HK2	-0.95889850202096	3099
SNORD99	-0.832231588767931	692212
LMO7	-0.675249281498234	4008
AC009065.2	-0.907441968345707	NA
TRIM31	-1.26224116658636	11074
CACNA2D1	0.520797681230557	781
NFATC2	0.61397802834015	4773
DOCK5	-0.506974295128031	80005
NCALD	0.574273799691664	83988
ZDHHC12	-0.511508903136362	84885
TMBIM1	-0.688560629493686	64114
PDE4B	0.535829039205303	5142
MIR200B	-0.788405119111869	406984
RAB39B	0.600962706605808	116442
C14orf132	0.685731141096464	56967
AL390719.1	-0.612071628190909	NA
LGALS3	-1.14992863311086	3958
SLCO4A1	-0.991075120078535	28231
TMEM54	-0.618013162519196	113452
MVD	-0.568021129694444	4597
C1QTNF12	-0.692055179915404	388581
AC093162.2	-0.69556017169192	NA
ERO1A	-0.685180565370203	30001
CD36	0.828195281019949	948
LEMD1	-1.00972301201667	93273
CDO1	0.784030499958586	1036
GPR35	-0.906607491245707	2859
HES1	-0.620699126264395	3280
KRT18	-1.05068220775177	3875
GPX1	-0.64768858879596	2876
TRABD	-0.566133906589394	80305
CLDN23	-0.918192237795958	137075
SCPEP1	0.578989723603535	59342
CAPG	-0.988745894745453	822
C3orf52	-0.586475030976514	79669
ERN2	-1.2890802930447	10595
TNFSF8	0.577422652139393	944
RIPOR2	0.634126228950251	9750
H2AFX	-0.574700299685604	NA
SEMA3G	0.62551270644798	56920
PYCARD	-0.654016608412879	29108
HKDC1	-0.957047449631819	80201
P2RY10	0.628305538886363	27334
PAQR4	-0.543624427620454	124222
PLPP2	-0.848200145455555	8612
PLK1	-0.634969322652524	5347
TELO2	-0.50831396257702	9894
TP53INP1	0.534053098280301	94241
FXYD3	-1.21692490484646	5349
TMEM238	-0.902112885099747	388564
MTMR11	-0.842460969923484	10903
UBE2C	-0.965268126714896	11065
MIR559	-0.668347340441162	693144
PECAM1	0.613942096647222	5175
HPCAL1	-0.525649737821717	3241
TRIM31-AS1	-0.573151338411868	104533120
SEC11C	0.768050145683081	90701
CADM3	0.669373386998485	57863
NFASC	0.658093349004546	23114
SNHG12	-0.57258451911414	85028
RHPN1	-0.805194111761112	114822
P2RY13	0.542334096509343	53829
HMGA1	-1.04898710969848	3159
DPT	1.28027328196389	1805
TSTA3	-0.680317159841667	NA
AL022322.1	-0.50413590962601	NA
AHNAK2	-1.02956495016313	113146
CTSD	-0.684957528328779	1509
GSDMB	-0.903768735121211	55876
ERBB2	-0.784183239165151	2064
ABO	-0.955677830365405	28
MACROD1	-0.633072385366414	28992
GLI4	-0.539640314480555	2738
PDK4	1.22580086528712	5166
AC018638.5	-0.731734268140909	NA
AC020916.1	-0.91380795175278	NA
TMC4	-0.676617765571465	147798
MZT2A	-0.600075973942679	653784
SDC4	-0.975717218779037	6385
SRMS	-0.696256001421717	6725
EPB41L1	-0.532280924619445	2036
RHBDL2	-0.717114144322981	54933
ZNF667-AS1	0.537100148275001	100128252
SDR16C5	-1.11654059925278	195814
D2HGDH	-0.56136851011894	728294
SLC25A10	-0.606987316563385	1468
TTLL12	-0.516733627683837	23170
MEOX2	0.582443985449494	4223
KLF9	0.599200535280306	687
ETHE1	-0.591945212165659	23474
KLK10	-1.52967665197652	5655
SPARCL1	1.06041395040556	8404
MAN1C1	0.518235111159849	57134
MPEG1	0.908546048244192	219972
KRT7	-1.68385615306768	3855
MPST	-0.638104960497475	4357
SDCBP2	-0.989521690034344	27111
TIAM1	0.506644940616161	7074
SAMHD1	0.727077201450504	25939
MAP1B	0.742957773268939	4131
AC009065.5	-0.886244954672223	NA
MUC4	-1.02598721511263	4585
TMEM100	0.553366989871212	55273
P2RY8	0.663691931263889	286530
UNC13D	-0.83364840054697	201294
SH3BGRL3	-0.774656501396969	83442
FGFRL1	-0.697271091769444	53834
SCNN1A	-1.18571105401692	6337
MAPK15	-0.752835123870959	225689
TM4SF1-AS1	-0.632399241452778	100874091
HLA-V	-0.504867490617425	352962
TMEM184A	-0.673633228428535	202915
PKM	-0.691189206814651	5315
CCNO	-0.673306478630555	10309
PNPLA2	-0.512758592974498	57104
DECR2	-0.52829521840505	26063
TRIM15	-1.00150857154975	89870
SLPI	-1.51639405288889	6590
OTULINL	0.726536574621718	54491
PLEKHA7	-0.590401705500253	144100
AKT3	0.514553651280556	10000
MYRF	-0.755753338866917	745
COL17A1	-1.71746215316591	1308
LINC02577	-0.536421579994697	111216280
CDC42EP1	-0.706552895119696	11135
KCNK1	-0.785279765488131	3775
SNORD6	-0.599462059557575	692075
ACTN4	-0.681985998768178	81
GABRE	-0.745630717823234	2564
SNORA31	-0.777356272139646	677814
SFRP1	1.16077303959192	6422
RSPO3	0.749252077723485	84870
ALDH3B1	-0.780276594948232	221
BCL10	-0.510364293355809	8915
VPS9D1-AS1	-0.526770754872475	100128881
CLIC2	0.655887097162879	1193
FXYD6	0.722361265322979	53826
TCF7L2	-0.554541019403032	6934
ID4	0.656982819504042	3400
CITED2	0.682681836271717	10370
AC015912.3	-0.662643034045454	NA
IL24	0.732252120640909	11009
AC104964.1	-0.709163943159848	NA
EPHB4	-0.581928918291919	2050
AMN	-1.06537001534646	81693
PTX3	1.09629261692778	5806
IKZF1	0.663978045124496	10320
RHPN2	-0.786346308529039	85415
FHL2	-0.691749305091669	2274
SPTBN2	-0.612589510300252	6712
CAPN12	-0.67385744060606	147968
CAPN5	-0.880636417928534	726
APOLD1	0.689404336955049	81575
CRIP1	-0.628016183093687	1396
TRIM29	-1.34677619708005	23650
METTL7A	0.794892247596467	25840
SDC1	-1.05280820245631	6382
FAM117A	0.514439962215909	81558
FGFR1	0.586300443443435	2260
TNFRSF14-AS1	-0.544161152403534	115110
SCN7A	0.683789651629545	6332
GCHFR	-0.506307924210606	2644
SERPINI1	0.617613534791412	5274
AL928654.2	-0.536387432291415	NA
AC025857.2	-0.587422404211618	NA
ANXA3	-0.8548995901452	306
XDH	-0.819340330549243	7498
CLCF1	-0.717411500038636	23529
SLIT2	0.644736545727273	9353
AC103706.1	-0.501275048881818	NA
HDHD3	-0.547940603699494	81932
NRADDP	-0.54950718569596	100129354
AOX1	0.941388269730808	316
PARD6B	-0.522508309738384	84612
SESN3	0.568489763955556	143686
NRN1	0.700673320269445	51299
FUT2	-0.875636863099749	2524
CYP3A5	-1.08598311697525	1577
CYFIP2	0.579211055177274	26999
CELSR1	-0.626234680851011	9620
TRIM7	-0.609760598655555	81786
STAP2	-0.664234593986872	55620
ANXA2P2	-0.663727409719695	304
GCKR	-0.689949955505303	2646
AC087289.1	-0.581165506752779	NA
AC018638.1	-0.512246138165152	NA
TNFRSF12A	-0.786775369682831	51330
TGFBR3	0.634745230712878	7049
SLC25A29	-0.549500251385607	123096
SPOCD1	-0.511620836250757	90853
ARNT2	0.600190497870203	9915
HLF	0.523470518171717	3131
RIPK4	-0.579985344260859	54101
KDR	0.552694992481061	3791
BLVRB	-0.532486672076263	645
GZMK	0.870964981385605	3003
ITPKA	-0.916533593338636	3706
AP001453.2	-0.697747562417675	NA
BTG1	0.504364977198986	694
ANGPTL1	0.771178123951769	9068
MUC20	-0.959604460394191	200958
SULT2B1	-0.824100770496717	6820
AL049555.1	-0.616427930724493	NA
RAB3C	0.574428810735101	115827
CYYR1	0.589929857761363	116159
NAP1L5	0.595926159686363	266812
EPHA1	-0.521198804750757	2041
ALG1L	-0.809984710303788	200810
ONECUT3	-0.989284865441161	390874
ABI3BP	0.738929675317173	25890
ACACB	0.524658993772475	32
DOCK11	0.527117627735353	139818
DLC1	0.527346111722474	10395
PROSER2	-0.571422654086617	254427
CD99L2	0.582724299162374	83692
COL14A1	1.04310985573611	7373
TTC9	-0.639571159705806	23508
LPAR2	-0.611563429035101	9170
AC103702.2	-0.878747773467424	NA
AC068580.2	-0.608268326681313	NA
CTSG	0.749183760902777	1511
SH2D4A	-0.694586510351261	63898
IDUA	-0.504326750156062	3425
MISP	-0.938454428368181	126353
KRT16	-1.67260966146136	3868
CD96	0.526257782585354	10225
MYEOV	-1.21375022715202	26579
CCDC3	0.58778496690808	83643
VMP1	-0.635492717044946	81671
TMEM92	-0.814132842914141	162461
PWWP2B	-0.544476841575253	170394
ADH1B	1.16643212156793	125
AL512413.1	-0.502908928611869	NA
COX6B2	-0.823871070808839	125965
GPRASP2	0.541066419833837	114928
AC004264.1	-0.542448959430303	NA
PIM3	-0.541985277305805	415116
TACC1	0.518893500130049	6867
GPR171	0.600804140204798	29909
AC090164.2	-0.534099447170707	NA
CARD11	-0.793192187094696	84433
NEAT1	-0.821979005547729	283131
CLEC10A	0.771938034437121	10462
KCNJ8	0.71783321699318	3764
FCMR	0.990708789013887	9214
PGM5	0.659402536616919	5239
PLSCR4	0.55974339535682	57088
PDE4C	-0.715169528503031	5143
SFTA2	-1.36326574466439	389376
PTPRC	0.950402116130807	5788
SNORD19C	-0.52536290041894	109616991
TGFA	-0.698063463673484	7039
RASSF2	0.729741985281565	9770
AL590666.2	-0.633287374307576	NA
VAMP8	-0.568108840805811	8673
CLEC3B	0.752664447379799	7123
AFAP1L2	-0.585644493198485	84632
FHL5	0.549671842377525	9457
SH2D1A	0.561721158946717	4068
LRRC8A	-0.627903324680303	56262
SALL2	0.549430525017425	6297
SYTL1	-0.632374459440909	84958
AC114488.1	-0.667078902967678	NA
CALCRL	0.644779256913384	10203
SOX21-AS1	-0.550646975124748	100507533
MSLNL	-0.559504452915657	401827
TRBV5-1	0.516008138403788	28614
TNFRSF10B	-0.592825408542426	8795
PDZK1IP1	-1.31720734810076	10158
TMEM63A	-0.693013932645963	9725
TNXB	0.587926202475505	7148
CCR4	0.58695565938106	1233
VWA2	-0.646490826449241	340706
ITK	0.532603567121212	3702
EZR	-0.834656971994191	7430
MAL2	-0.876299813411115	114569
MIF	-0.995253571060858	4282
SMAGP	-0.626786878104044	57228
MIR6784	-0.517102836713132	102465470
MROH3P	-0.679511865697223	647215
PSCA	-2.34896095581692	8000
EPB41L2	0.511357136345957	2037
CHMP4C	-0.599188913404798	92421
TEAD3	-0.500479315083334	7005
FGL2	0.81851486338409	10875
TMEM139	-0.728904876472222	135932
RNF183	-0.583437681612626	138065
AC003665.1	-0.618171536420203	NA
AMPH	0.541062895924242	273
TNNI2	-1.20677653463283	7136
PSORS1C1	-0.506662948351011	170679
MDK	-0.723493962515402	4192
MIR6730	-0.516627289223738	102466722
MUC5AC	-1.70293606868838	4586
ITPR3	-0.715112309847729	3710
HOXB6	-0.794646300890658	3216
TBC1D9	0.526214107693181	23158
MAFF	-0.576363451663637	23764
H1F0	-0.677564377324491	NA
TRBV29-1	0.674479390342676	28558
NUCB2	0.611361863371716	4925
CDR2L	-0.571797411341666	30850
ZWINT	-0.526588512106569	11130
HSPB1	-0.795359635660356	3315
SLC22A18AS	-0.557782280599242	5003
CLDN7	-0.704522933363135	1366
PADI1	-1.49118918235354	29943
BAD	-0.501421352641163	572
BCL2L15	-0.793758876012122	440603
KRT15	-0.744517611872475	3866
ARID5B	0.506231987379291	84159
JUNB	-0.861650493879039	3726
OVOL2	-0.568847882549747	58495
SOX21	-0.76161471397904	11166
AC072052.1	-0.507209367545708	NA
C7	1.54253742846237	730
MPZL2	-0.788615879426011	10205
SRPX	0.840042261723735	8406
NEXN	0.720978878607072	91624
TK1	-0.778975984215149	7083
GNAO1	0.656681512561363	2775
CRB3	-0.588323904867425	92359
ENPP2	0.878388893212879	5168
SLC52A3	-0.617584776383334	113278
AC004009.1	-0.508129312195959	NA
WNT7B	-0.751185347735607	7477
FKBP5	0.854655735812625	2289
IL16	0.566664071943434	3603
RELB	-0.541074277430303	5971
ASMTL-AS1	-0.603838959759344	80161
SERPINE2	0.791637129322473	5270
SLC26A9	-1.2017783397505	115019
EPS8L3	-1.17139905016591	79574
PRUNE2	0.766840926398737	158471
MIR4697HG	-0.56170861509798	NA
PAPSS2	0.563415893693179	9060
RHOJ	0.514699401829292	57381
ATP1A2	0.557160902588384	477
LINC02086	-1.19142189207399	105371809
MMP28	-0.886557130053031	79148
KLRB1	0.706221147925756	3820
MXRA7	0.500979242066412	439921
KCNK6	-0.509690703304545	9424
CRABP2	-1.40756690450707	1382
TSPAN11	0.620958538354293	441631
RNASET2	-0.593673770706568	8635
LDHD	-0.581680252022221	197257
PDCD4	0.505116334347726	27250
MIR194-2HG	-0.576597897271213	105369343
LGR6	-0.799131049927778	59352
RHOH	0.545180861621465	399
SARAF	0.50931476424798	51669
LINC01819	-1.15709223305455	102723854
MRC1	0.985231533622978	4360
IER3	-0.931219442755811	8870
ELL2	0.580901006411615	22936
LRRC75B	-0.617677011262881	388886
PIEZO1	-0.529377204173992	9780
TENT5A	0.536797046326767	55603
CAMSAP3	-0.60914115565404	57662
GPRASP1	0.659471967165404	9737
AP1M2	-0.537894955942173	10053
SELP	0.748074327886616	6403
SERPINB5	-1.07555056021338	5268
LSAMP	0.508840845853282	4045
RAPGEFL1	-0.910997062322474	51195
RNASE6	0.787302611941667	6039
MIR3131	-0.992486414615404	100422957
AL133371.2	0.567439083240656	NA
ODF3B	-0.646677103545959	440836
DIRAS1	0.642409135928788	148252
FMO2	0.566302977587625	2327
CAPS	-0.669238034252019	828
ADM2	-0.617417709683334	79924
EPN3	-0.67891141227601	55040
HOXA3	-0.527568082313889	3200
LINC00106	-0.512645821321716	751580
S100A14	-1.49625265283889	57402
MBOAT2	-0.593869073813637	129642
C11orf86	-0.934636267951263	254439
MIR647	-0.629833761624495	693232
CCR7	0.921058739082071	1236
LPL	0.775480070584596	4023
BACE1	0.56890979794091	23621
BHLHE40	-0.883465528688387	8553
ITGA3	-0.763852091987372	3675
CCND2	0.688899258814646	894
EFNA3	-0.780443532018434	1944
INPP4B	-0.533524170354799	8821
SVEP1	0.618889945194191	79987
WDFY4	0.520908494832071	57705
JOSD2	-0.555695796317171	126119
AL731567.1	-0.524381968695959	NA
SMAD3	-0.531081385582068	4088
ESPN	-0.786994181260606	83715
TNFAIP8L3	0.504479512974242	388121
PTMA	-0.500500897987631	5757
ASF1B	-0.560311737414645	55723
MFSD2A	-0.705428178694443	84879
CCDC69	0.702368591316919	26112
IFI27	-1.14178133388384	3429
APOL1	-0.93188791377677	8542
PABPC1L	-0.591148515329798	80336
SIT1	0.689164506143688	27240
RNF208	-0.629867738693687	727800
AOAH	0.627109223176515	313
CLIP3	0.605744491811616	25999
ALDH3B2	-0.657436622836869	222
STOM	0.53980663769116	2040
C1orf116	-0.640287481813637	79098
SIM2	-0.505497724812374	6493
CPE	1.25769293667525	1363
MUC20P1	-0.709925829732829	651714
SPOCK2	0.871726725765405	9806
ABCB1	0.751168578196212	5243
ADM	-0.90867555292121	133
NRCAM	0.757633898454293	4897
OR7E22P	-0.507259796364899	9431
LINC00524	-0.539317836247223	338002
TXN	-0.556450666843186	7295
TRBV20-1	0.649972912102778	28567
IL7R	0.91100199945505	3575
PI16	1.06461330455833	221476
CBX6	0.539225490334595	23466
STEAP3	-0.682151524592929	55240
FABP4	1.35418273812247	2167
PLPP3	0.518633225776764	8613
EBI3	0.545233046322223	10148
CYP4F12	-0.667683598723232	66002
METRNL	-0.564981612310859	284207
MYH10	0.553495461900504	4628
SDK1	0.513998336166666	221935
MARCKSL1	-0.741813270748484	65108
CKMT1A	-0.545087595639394	548596
CCNL2	-0.555519222313888	81669
IL1RN	-0.952003507537123	3557
ANKRD22	-0.841181878250255	118932
PDZRN3	0.519898445810353	23024
IFNE	-0.591546533108081	338376
NET1	-0.584136317675756	10276
SLC7A2	0.909305116840152	6542
CDC20	-0.733488677761868	991
SERPINF2	0.671142042938888	5345
KLF5	-0.905539849705052	688
CORO2A	-0.702941829388131	7464
IFITM10	-0.643532000173991	402778
SLC16A12	0.715049042926515	387700
ANKRD10-IT1	-0.662061942990658	100505494
IGF2BP2	-0.670607467289395	10644
NME2	-0.742952190027523	4831
CD8A	0.685554473932576	925
SPIRE2	-0.654969331739898	84501
NR1I2	-0.782249151581818	8856
ABCC3	-0.853690015946465	8714
CMKLR1	0.571186172190909	1240
MSX2	-0.64575004052803	4488
MEGF6	-0.65864865472096	1953
SEMA7A	-0.886260752771465	8482
CD93	0.602844822908331	22918
CYP2C9	-0.799623627737374	1559
EVI2A	0.64562983935202	2123
LCP1	0.827934196635097	3936
BEX4	0.728367908164899	56271
SCEL	-0.956379404701516	8796
CYBA	-0.718487260779549	1535
DHRS3	-0.599206220815153	9249
BOC	0.60464830867803	91653
ETV4	-0.685854557142172	2118
FLNB	-0.694600855696715	2317
CERS4	0.551807560373737	79603
IL6R	0.538983369647221	3570
AL365181.3	-0.733603208390909	NA
RTL5	0.614920001353283	340526
ACSL5	-0.875282456402778	51703
FBLN5	0.717524689098486	10516
RAI2	0.550191722514897	10742
ALKAL1	-0.539541281705555	389658
AC018638.2	-0.587521638332072	NA
TBC1D2	-0.5223695797899	55357
AP1S3	-0.525711426739899	130340
ARL14	-1.18588839271843	80117
ZBTB16	0.560473290201011	7704
FTLP14	-0.540718303467424	100462794
EFNA2	-0.757714527747222	1943
KIT	0.544697840302778	3815
AL121761.1	-0.727243511090656	NA
CD5	0.620448820141414	921
MXD1	-0.609135501436867	4084
DAAM2	0.531234546063131	23500
CEACAM1	-0.699621107902019	634
VEGFA	-0.576442009247474	7422
KLK7	-1.50979270348889	5650
CXCL13	1.36344171984546	10563
CEACAM5	-2.25882609432449	1048
ESRP1	-0.579195886087626	54845
TRIM54	-0.800784890867173	57159
SORBS1	0.577686839965909	10580
KLK8	-1.05362270497298	11202
SELL	0.893751879473989	6402
CYP2S1	-1.21519255731591	29785
AC004870.2	-0.533652112525505	NA
S100B	0.781106671635354	6285
HCLS1	0.697557543666666	3059
ADIPOQ	0.862130801954797	9370
RBP7	0.646096711597727	116362
PLP1	0.562847309907323	5354
UGT1A10	-0.947420611377019	54575
AC105446.1	-0.664239007248485	NA
AL591895.1	-0.711147536212124	NA
LHFPL6	0.616228320506563	10186
AC019117.1	-0.776465895978031	NA
SPRR1B	-1.48573237368333	6699
KLK11	-1.0670520081043	11012
RTP4	-0.558832889103029	64108
SMOX	-0.506113748354544	54498
SRGN	0.901276623496714	5552
CPED1	0.533147516493434	79974
NR1D1	-0.609338550464899	9572
DUOXA1	-0.605300569243939	90527
IKZF3	0.576788889321212	22806
TRIM16	-0.520713680110859	10626
ATP8A1	0.523885922392929	10396
TOX	0.585679132990152	9760
PGGHG	-0.974162674388634	80162
EGLN3	-0.94954597634697	112399
ATP6V0C	-0.542200038685354	527
LENG8	-0.575135531704043	114823
SLC44A4	-1.02370066704873	80736
C15orf48	-0.854518159009597	84419
NKILA	-0.663744457441918	105416157
CAVIN3	-0.627121326854798	112464
UCHL1	0.817161446079041	7345
HOXB5	-0.613384301965405	3215
AC245041.2	-0.52435985694798	NA
GPX1P1	-0.734925569651264	441481
LDLR	-0.703668030156059	3949
BEAN1	-0.514087796988383	146227
MS4A6A	0.662669851651767	64231
PFKP	-0.503047521348232	5214
RTN1	0.766135474366667	6252
AL583785.1	0.620713958786869	NA
AC048341.2	-0.611470533378283	NA
BATF	-0.718307473003031	10538
ACY3	-0.630609589181819	91703
KIF5C	0.586561954436363	3800
CKMT1B	-0.537825627715151	1159
B3GALT5	-0.64918451496894	10317
HSF4	-0.57774378911995	3299
ABTB2	-0.511303619172224	25841
CDHR2	-1.01779317817146	54825
SYNPO2	0.787034138834848	171024
DMKN	-0.592308099378283	93099
LLGL2	-0.539865444872474	3993
SYT11	0.586636421234848	23208
PLA2G10	-0.812806851173233	8399
TAGAP	0.54015266987601	117289
MPP2	0.512238217785859	4355
A2M	0.745899924217681	2
CREB3L1	-0.813370830221462	90993
EVI2B	0.719960686402779	2124
FAM173A	-0.559743903471972	NA
SLC6A14	-1.08277692681995	11254
FEZF1-AS1	-0.633047201381314	154860
NCKAP1L	0.569227012347223	3071
COL7A1	-0.895104430066161	1294
STX19	-0.562412523846212	415117
DUSP23	-0.515846931469447	54935
HSH2D	-0.532154656639646	84941
PPP1R14D	-0.912434037357829	54866
CD48	0.779211325135607	962
CD79B	0.939624216044698	974
GZMA	0.68512202705101	3001
APOBEC1	-0.978668254001009	339
CD55	-0.818578289760103	1604
CSF1R	0.671912137309596	1436
AL627309.6	-0.695040965824747	NA
PFN2	0.576049002776261	5217
PLIN1	0.830506155583586	5346
TYMP	-0.662399838964397	1890
C6orf141	-0.636361043692677	135398
GNG7	0.549282102326515	2788
C16orf89	0.73681784260707	146556
FOSL1	-0.828770801442425	8061
KLK6	-1.45357956399722	5653
CLGN	0.623795006966161	1047
FERMT1	-0.699864574794445	55612
ITGB6	-1.0280613488851	3694
ENTPD2	-0.613247440998485	954
LINC01133	-1.10356190148888	100505633
CDK1	-0.514232703851262	983
AC006042.1	-0.550733724150253	NA
TCEAL2	0.914421182874496	140597
CDCA8	-0.512117657720203	55143
NQO1	-0.870175806909846	1728
ZNF185	-0.617783313478284	7739
AOC1	-1.00544740022121	26
VSIG1	-1.32401923709823	340547
NCAM1	0.625505112321465	4684
PLEK	0.674639474839141	5341
NRSN2	0.509388787987373	80023
PTPRU	-0.597395328897728	10076
FCRLA	0.653256731459596	84824
STX1A	-0.612954430744444	6804
DDIT4	-0.825665213171972	54541
GAS7	0.522167790328282	8522
KRT17	-1.74714204743485	3872
PNMA8A	0.696119533302777	55228
LCN2	-1.66026776029192	3934
GJB4	-0.711735006898739	127534
MTND4P20	-0.716589663363383	100873352
KIAA1324	1.16599214338687	NA
AC132812.1	-0.646845284282072	NA
UNC13A	0.586186924235353	23025
MFAP4	0.948774430203533	4239
BCAS1	-0.886265130640657	8537
MIA	-1.12706844687096	8190
CCR5	0.530587798987627	1234
SLC6A20	-0.715798278437879	54716
PSORS1C3	-0.829445198175506	100130889
AC016888.1	-0.587195436158335	NA
ISG15	-1.04101218866692	9636
SLCO4A1-AS1	-0.77529490839697	100127888
TMOD1	0.752048534732071	7111
ASPHD1	-0.599054068898486	253982
CD2	0.748542605575756	914
TRBV7-9	0.516853154120959	28589
NGFR	0.874004085330303	4804
GRHL2	-0.552952056520457	79977
CCNB2	-0.543514132949244	9133
ACKR1	1.09132846834848	2532
DUOXA2	-1.33829246502551	405753
SERPINB3	-0.971459854541414	6317
SPINT2	-0.621304915599246	10653
MS4A1	0.980100269032828	931
TRPV4	-0.566314967980051	59341
FAM83A-AS1	-0.603088604087121	100131726
LGALS9	-0.556058673766921	3965
FAM83A	-1.06089301389773	84985
SLCO2B1	0.603043336370958	11309
HAS3	-0.651863597789899	3038
RAMP2	0.524553401188634	10266
CCL21	1.40151313063182	6366
MGLL	-0.550884724408586	11343
SRD5A3	-0.506728718002272	79644
CEACAM6	-1.71018503512222	4680
MIR31HG	-0.602155817627273	554202
LAMA5	-0.531058392066668	3911
LGALS3BP	-0.528085442299496	3959
FUT6	-0.647892415161364	2528
HLA-DPA1	0.775548337192423	3113
EPCAM	-0.706922498522724	4072
CD3E	0.747542495783081	916
WNT7A	-0.791972060589142	7476
P2RX5	0.557962636826262	5026
PAK3	0.584271192396464	5063
TST	-0.64628435553611	7263
PDGFRL	0.64263537589015	5157
F13A1	0.83409361281793	2162
PDGFRA	0.626668456159343	5156
PCSK1	1.06185670822626	5122
DQX1	-0.663116107125	165545
PALM3	-0.729879948086616	342979
PLA2G2D	0.597681918258333	26279
VGLL1	-0.848217484703789	51442
PLN	0.775280070361111	5350
MELTF	-0.782287846308839	4241
EVA1B	-0.531651916689392	55194
RASGRP2	0.572979313158585	10235
CILP	0.956891352056817	8483
SNORD14A	-0.586122181880556	26822
GNAZ	0.61706459860985	2781
OMD	0.729456741828788	4958
C4orf48	-0.913978116781819	401115
HOXB9	-0.740245249634848	3219
TMPRSS3	-0.68732964504798	64699
AL139246.3	-0.627154473479041	NA
INA	0.732696547774747	9118
OLFM1	0.631236672489393	10439
ADA2	0.668466134495958	51816
TNFAIP2	-0.71691286927374	7127
LDHB	0.602984317889899	3945
FSCN1	-0.630338443452021	6624
HCG4B	-0.533458627320202	80868
F12	-0.580720648669192	2161
IL10RA	0.535665051958587	3587
TMPRSS2	-0.688952885365404	7113
ANLN	-0.607899664294194	54443
CEP55	-0.533609294105303	55165
CCL4	0.520970803462375	6351
AC104083.1	0.55162981008712	NA
OAS1	-0.630883996764144	4938
SV2A	0.526799879530808	9900
CACNA2D2	0.733590617209092	9254
LEP	0.554615146278788	3952
GDF15	-0.977786136805556	9518
GALNT5	-0.785175203371972	11227
CA9	-1.47484744226061	768
SAT1	-0.618121193500254	6303
BARX1	-0.559133540239899	56033
HOXB7	-0.660179802076264	3217
TMC5	-0.821230329461109	79838
C8orf31	-0.662477732949747	286122
IRF6	-0.500819508878532	3664
QSOX1	-0.514598864291412	5768
PLBD1	-0.717676812027527	79887
HRASLS2	-0.900335177848737	NA
LAMC2	-1.12306945483409	3918
COMTD1	-0.596768782071716	118881
ITGA7	0.507622929019697	3679
ASPHD2	-0.541235834341161	57168
C3AR1	0.641992347315151	719
LINC02562	-0.587205689241666	105377283
GUCY1A1	0.521809958475758	2982
MMP7	-1.48091591149343	4316
SLAMF6	0.598456008960354	114836
PLA2G16	-0.557814303998233	NA
AC104695.4	-0.520485133879798	NA
CTSE	-1.64316422623055	1510
REEP6	-0.606980571302273	92840
BARX2	-0.589818014211364	8538
FGFBP1	-0.987866676737374	9982
EDN2	-0.540068804959091	1907
KCNMB2	0.518922359537373	10242
ANGPTL7	0.542676454688888	10218
CSF2RB	0.592387820123737	1439
LIF	-0.700851428822729	3976
CD22	0.676216033382323	933
ADGRG5	0.514512932158081	221188
SLC6A8	-0.723087388503029	6535
HSPA8	0.531205003450497	3312
PMEPA1	-0.759436846436865	56937
PCSK9	-0.593452848711111	255738
IRAK2	-0.51055009661894	3656
AC136475.3	-0.993872397922982	NA
CNTN1	0.647497918358334	1272
SCG2	1.27514162912222	7857
GMFG	0.547578873083586	9535
IRF7	-0.591002409438384	3665
SASH3	0.657774572884593	54440
TFF1	-2.16753342875808	7031
SNORD60	-0.510081514861112	26788
KCNJ3	0.521755018478283	3760
CD69	0.626097483110353	969
CD27	0.6542842896351	939
CR2	1.11186058144318	1380
GPT	-0.597765535393182	2875
S100A2	-1.48943042584545	6273
CMTM7	-0.52245919741566	112616
CYP2W1	-0.624285173345707	54905
DIO3OS	-0.510192047895961	64150
DHCR24	-0.620908136182071	1718
B4GALNT3	-0.567614233890656	283358
TNNT1	-0.89017010702197	7138
TRBV28	0.679627406871212	28559
TPX2	-0.588438567252274	22974
FRZB	0.619047824817676	2487
CLU	1.06517214230858	1191
CITED4	-0.660028972337375	163732
PLCXD3	0.575673159064141	345557
MT-RNR1	-0.576818812116667	NA
AC245297.1	0.511821574995203	NA
IFNWP19	-0.579260123976263	3474
RGS5	0.644062432227018	8490
ALOX5	-0.608671531667931	240
RFLNA	-0.780177716028028	144347
GPC6	0.545419463590403	10082
TFCP2L1	-0.573327343883586	29842
APBB1	0.520006628538383	322
CD163	0.803076911830052	9332
KCNQ1	-0.649694843425002	3784
SOX9	-0.562174168767934	6662
ERO1B	0.970594730358333	56605
SSTR2	0.611319140698737	6752
ECM1	-0.765712099102777	1893
F2RL1	-0.582205660509086	2150
IHH	-0.914699680236364	3549
RN7SL2	0.687624730861617	378706
CYTIP	0.574458821741161	9595
ITGAL	0.564073963437879	3683
FGF7	0.580353865311868	2252
TCEAL5	0.605573197464394	340543
AL365181.2	-0.585385368964142	NA
AC106876.1	-0.555521128377021	NA
MS4A4A	0.631228321490151	51338
HBB	1.10706413934015	3043
SCX	-0.597625613787879	642658
SYT4	0.814619440915909	6860
BAIAP2L2	-0.810081184873486	80115
MZT2B	-0.629644969858331	80097
SIGLEC10	0.513368524050251	89790
AQP5	-1.1965339260298	362
C16orf54	0.647669925597726	283897
VAT1L	0.509497169264646	57687
ATP2C2	-0.509119513525	9914
GPC3	0.573995185973734	2719
AC120498.4	-0.540757740528536	NA
MAFB	0.735781341665904	9935
BMP4	-0.666471371510605	652
AGR2	-1.2534843300394	10551
SHH	-0.643675975466163	6469
LGALS4	-1.39282909243964	3960
ST6GALNAC5	0.51431693483813	81849
LINC00643	0.670507696951767	646113
SLC38A5	-0.868256472488133	92745
CCDC85B	-0.607981048065155	11007
MUC16	-0.632480457967172	94025
AC006369.1	0.556758641579545	NA
AL139020.1	0.824173294577778	NA
GPR87	-0.882464034307322	53836
HSD11B2	-0.797946319727272	3291
BLK	0.573460691030051	640
SLC13A5	-0.64075395283485	284111
MSI1	0.519058755018183	4440
GJB2	-0.8647838207101	2706
CYP1B1	0.751626235463887	1545
SNAP25	0.805910892774495	6616
PTGES	-0.837416630567672	9536
MS4A7	0.599083774517928	58475
S100A4	-1.12721680283409	6275
FXYD5	-0.556429328127275	53827
FYB1	0.553502512570959	2533
ADAMTS1	0.640430027718938	9510
CD1C	0.628924883522473	911
CAPN9	-0.927678582632827	10753
GJB5	-0.850204569211363	2709
NTSR1	-0.767962563653788	4923
SLC7A8	0.615517061397727	23428
SPRR3	-1.09335463366187	6707
MISP3	-0.529259850809847	113230
VPREB3	0.86113980024899	29802
CD53	0.699871595456314	963
HIST1H1C	-0.72834598496414	NA
TNFSF9	-0.631270306654799	8744
KL	0.535669766281313	9365
MUCL3	-1.56755449911465	135656
CXCL17	-1.26517893970176	284340
TRAC	0.683041616423735	28755
MEDAG	0.853344541286868	84935
PPP1R1A	0.869600270860101	5502
CA12	-0.730751823582576	771
LDHA	-0.546479318482574	3939
ST6GALNAC1	-0.881667236857829	55808
MYBL2	-0.577594438893184	4605
F10	0.738240384511363	2159
PLAC8	-0.74837422729899	51316
TUBA1A	0.501751561134347	7846
C6orf222	-0.68786837912601	NA
SEZ6L	0.742033368401767	23544
SH3GL2	0.56736511817096	6456
GRIN2D	-0.589769113060606	2906
DEGS2	-0.585556902338637	123099
SLC38A4	0.752874387261869	55089
LFNG	-0.554612619185608	3955
SLC11A1	-0.527733407283587	6556
RGS4	0.618571339434091	5999
HLA-DQA1	0.69837848651414	3117
MGP	0.885315938227272	4256
IL13RA2	0.572011281414647	3598
CALHM3	-0.688703033704041	119395
OLFML3	0.60584527351364	56944
RAMP3	0.509771790860101	10268
CALHM6	0.51056144524091	441168
DDR2	0.513537052817675	4921
EFNB3	0.580753329983839	1949
RASEF	-0.580095588647726	158158
IGHV5-78	0.507477244691919	28387
MIR4538	0.536875432983081	100616276
TAGLN3	0.645791860856061	29114
CNN2	-0.505453405673992	1265
HLA-DOA	0.61499023768788	3111
SMOC2	0.716241015179038	64094
BTG2	0.569830639044947	7832
PCP4	0.752711610926514	5121
CCL19	1.30935898974167	6363
ANXA10	-1.33284124665025	11199
MIR4768	-0.640183466782576	100616249
TNS4	-1.00460001898561	84951
CDHR5	-0.827131224297224	53841
SPON1	0.715715101893433	10418
SYP	0.760846221965656	6855
GCH1	0.501916163507072	2643
SLA	0.521124560885352	6503
EFEMP1	0.67645156389596	2202
LINC00941	-0.507586145935607	100287314
KCNH6	0.650956697618686	81033
COL9A2	-0.534936982907827	1298
AC106795.2	0.510892678782577	NA
MIR8071-2	0.834733856633081	102466889
KCNA5	0.579734519987373	3741
FCER1A	0.609458080395707	2205
CD19	0.657733666213888	930
MYO15B	-0.519120958881062	80022
SYNM	0.719677072592928	23336
GNG4	0.628286675887879	2786
TMEM171	-0.505406115238132	134285
PLS1	-0.550420331536866	5357
AP002498.1	-0.642026833982576	NA
SLC9A3-AS1	-0.552177172168182	100288152
RFX6	0.576915358946969	222546
IGHD3-3	0.551194452711363	28501
HSPB6	0.712172269582323	126393
TMEM63C	0.646001891766414	57156
AL627309.7	-0.613513827921212	NA
GALNT6	-0.549216739372473	11226
WNT10A	-0.64869476715202	80326
CYP4F11	-0.521622583202022	57834
RIMBP2	0.518902021791919	23504
CYBB	0.647033239891163	1536
INSM1	0.774320352247473	3642
HLA-K	-0.565889798228534	3138
CD79A	1.02889403501111	973
MMP11	-1.16591708123207	4320
ERBB3	-0.532387242788889	2065
NPSR1	-0.677741991477525	387129
CD3D	0.639518471848233	915
DKK1	-0.910579609381315	22943
KRT80	-0.600250139132577	144501
CPA3	0.678812914563385	1359
SPRR1A	-1.15327761615328	6698
NEUROD1	0.779767577404798	4760
LINC01559	-0.756912125216163	283422
LAMA3	-0.677695508564392	3909
KCNK3	0.683637150252526	3777
SSTR3	0.566639997574495	6753
PPP1R1B	-0.950587373387119	84152
CGB8	-0.515356599866667	94115
SYT7	0.775307284248485	9066
SCG3	1.06749519382172	29106
CCDC80	0.736516175192673	151887
MET	-0.594192176926263	4233
PEG10	0.666731132673737	23089
CACNA1A	0.513543193842676	773
AMIGO2	-0.566322430727777	347902
Z98257.1	-0.611728488080304	NA
NKG7	0.525927841585858	4818
SEMA4G	-0.506036216598231	57715
GALNT3	-0.513139182165155	2591
HIST1H2BD	-0.580472251193688	NA
FBXL16	0.532749596656819	146330
PLIN4	0.75194497867601	729359
HSPB8	0.509690923992929	26353
SLC8A2	0.510939907484596	6543
REEP2	0.566944688613889	51308
ISL1	0.581334179115909	3670
STRA6	-0.524679122030052	64220
MAPK8IP1	0.512451494255051	9479
ACTL6B	0.506137925555556	51412
LMOD1	0.606935048287626	25802
HIST3H2A	-0.517482363313639	NA
FCER2	0.618929923755303	2208
CEMIP	-0.666969508580809	57214
LYPD3	-0.657693045402778	27076
CD4	0.503533715117929	920
IRX3	-0.524884353318436	79191
ENTPD8	-0.598582342378787	377841
MNDA	0.527064409539144	4332
PRSS21	-0.775785211586113	10942
CALB2	-0.779697093583839	794
PDZD3	-0.534388267082323	79849
PLA2G2A	1.34112072183131	5320
ADCYAP1	0.609642595607576	116
RNU4-2	0.642049856122474	26834
CPVL	0.526589880995203	54504
DUOX2	-1.03709179175934	50506
CLDN18	-1.58558952269444	51208
GPR183	0.60876395499091	1880
UNC5CL	-0.596170039689141	222643
PTN	0.533502948623485	5764
IL1R1	0.523703083823232	3554
TMEM150B	-0.582661869900504	284417
IFITM3	-0.529226897320706	10410
IFI44	-0.548559122761109	10561
ANO1	-0.525790444218435	55107
CCL5	0.621043251196209	6352
MUC3A	-0.804119735328788	4584
IL6	0.604378466269949	3569
PRRX2	-0.559465341887373	51450
POF1B	-0.574902084471717	79983
ATP10B	-0.591113036275	23120
MIR8071-1	0.658050457355556	102465871
KIF1A	0.655892056686364	547
TNFRSF13C	0.550970379369444	115650
RNA5SP111	0.533722340507577	100873381
SCT	-0.527337794869948	6343
HIST1H2BC	-0.503483301069192	NA
HSD17B2	-0.579030230068183	3294
TNNC2	-0.554972847150505	7125
TRNP1	-0.550975518888134	388610
GPR119	0.558062461380303	139760
LRG1	-0.602446849019449	116844
MIR3189	-0.577116704445202	100422943
FPR1	0.514679992684847	2357
TMEM45B	-0.6033489450697	120224
KCNK5	-0.536800642643938	8645
AC016735.1	-0.615887894074244	NA
CELF3	0.687204085219697	11189
HLA-DPB1	0.618656012926767	3115
CLMP	0.53011257032298	79827
FBP1	-0.549700622183588	2203
COLEC12	0.537374308640404	81035
RNU7-159P	-0.646978305068435	106481747
FOXA3	-0.604677232786359	3171
HSD11B1	0.51517256186919	3290
ADAM28	-0.54394794601717	10863
CPLX2	0.842685247459596	10814
CXCR4	0.620512372058837	7852
CDKN2A	-0.712120524920202	1029
DHRS9	-0.965796690755304	10170
CORO1A	0.535539276329545	11151
AGR3	-0.824666091808332	155465
ATP2A3	0.614494631269948	489
AKAP12	0.50381407370303	9590
DUSP26	0.640717669264646	78986
PRR15L	-0.543309899409094	79170
TGFB3	0.546760216723484	7043
DCN	0.631535289736616	1634
CST6	-0.941762510579296	1474
CDA	-0.700263884732321	978
HIST1H2BK	-0.503300375332578	NA
OLFM4	-1.60813959702576	10562
RUNDC3A	0.610885322483586	10900
IGHD	0.902168266488889	3495
APOH	0.823682686335605	350
SCGN	1.12449529439899	10590
AL035661.1	-0.52908970687576	NA
ANXA8	-0.551811708205051	653145
FCN1	0.508497858810101	2219
BEX5	0.546941852159343	340542
IRX2	0.611942411004798	153572
GPD1	0.578928833538384	2819
GCNT3	-0.742011434418937	9245
MIR7-3HG	0.826028789691411	284424
IGHV2-5	0.763879319391666	28457
SLC22A17	0.602933611970203	51310
LINC00261	0.711936617443435	140828
CYP2C18	-0.604238267865404	1562
IGLV6-57	0.950065580246465	28778
IGKV5-2	0.530152289475504	28907
KISS1	-0.514210566620203	3814
PLAU	-0.704517357937629	5328
SERPINF1	0.655024816400755	5176
KRT6A	-1.15548168996263	3853
C1S	0.608041696352777	716
SCG5	1.00927372724646	6447
ALDH3A1	-0.606465804552778	218
HAS1	0.518080131607576	3036
CHRDL2	0.555974383218687	25884
THBS4	0.712315264573991	7060
PCSK2	0.909072702220456	5126
CP	-0.698657588454545	1356
BEX1	0.99373884112222	55859
ATP1B1	-0.549466666269192	481
VSTM2L	-0.80294029481212	128434
HEPACAM2	0.752959271801515	253012
GATA4	-0.517371822829546	2626
PI3	-0.996758596310354	5266
ZG16B	-0.659085498969948	124220
FBLN1	0.638301090652271	2192
IGHJ3P	0.683233136013384	28478
EPHB6	-0.52514174479798	2051
GGT6	-0.548499315976011	124975
VWA5B2	0.581736197711363	90113
TMEM119	0.520082455391918	338773
CDCA7	-0.527817795334344	83879
THBS1	0.728003590414143	7057
CST4	-0.509598487712879	1472
NAPSB	0.542139089269698	256236
AL365226.2	-1.11436925521389	NA
SNORD14E	-0.509505348303283	85391
IGFL2	-0.605244596730809	147920
PTPRN2	0.631812567767677	5799
HSPA1A	-0.587228068643186	3303
GPC5-AS1	0.524570119762374	100873969
FGG	-0.701587392668941	2266
BEX2	0.589507656763636	84707
IGHV2-70	0.755292706717171	28454
C9orf152	-0.56254730240202	401546
VSIG4	0.548754222153788	11326
TMEM179	0.547685592511111	388021
HHLA2	-0.519517296358335	11148
ANGPTL4	-0.712379555623989	51129
HSPA1B	-0.527614908784344	3304
UPK3B	-0.58344614629798	105375355
GAD2	0.542035058440151	2572
ABCC8	0.8778377457101	6833
PARM1	0.516463187584594	25849
CD37	0.501592886791162	951
GC	1.00031754129495	2638
IGHV4-28	0.63328877843308	28400
APLP1	0.770444279250001	333
LY6D	-1.01167118440354	8581
AC092868.1	-0.550979720574495	NA
GPX2	-0.829489889772473	2877
F3	-0.526482194446971	2152
FAM3D	-0.866927798805306	131177
MUC17	-0.658983513443689	140453
RASD1	0.635495642971211	51655
PLPP4	-0.532837402712628	196051
CGB5	-0.799065666844191	93659
ARX	0.526647813489393	170302
FIBCD1	-0.506251737677273	84929
CXCL9	0.677729997602273	4283
AKR7A3	-0.60878887399293	22977
IGHV3-20	0.510537530091667	28445
IGHV4-61	0.629666137801516	28391
IGHV2-26	0.808080461244444	28455
HSPA6	-0.608532507169445	3310
IGHV1-3	0.506316808789899	28473
KLHDC7B	-0.545972634145707	113730
NEURL1	0.543889925352273	9148
KRT13	-0.663791801825001	3860
IGFL1	-0.591510575509343	374918
VIP	0.589120809426515	7432
GJD2	0.593856678441666	57369
MMP14	-0.567933224586366	4323
MYH11	0.663144724037877	4629
C1QB	0.584433301251264	713
NLRP2	-0.522627283550253	55655
MUC5B	-0.789549875949499	727897
PTPRN	0.782676752431818	5798
DEFB1	-0.812951600903788	1672
SLC29A4	0.507459671362372	222962
CCN2	0.651955360277523	1490
IGHV4-4	0.556034965372979	28401
IGHV3-33	0.796626662903031	28434
CD52	0.551558552507323	1043
SFRP4	0.678273066339141	6424
PROM1	-0.503843429579294	8842
IL1R2	-0.555147946282323	7850
TESC	-0.545570002947474	54997
NKX2-2	0.649705974166163	4821
TFF3	-1.07134417056162	7033
CST1	-0.914971920938132	1469
IGKJ5	0.568079817939899	28946
ALDH1A1	0.523676809753536	216
BST2	-0.510366460374244	684
AKR1B10	-0.781307155026262	57016
HLA-DQB1	0.508248833107323	3119
AREG	-0.562106231530302	374
IGLV7-43	0.684151003217676	28776
MT1A	0.542389415615151	4489
TCN1	-0.927997695533588	6947
CRP	-1.1295344343	1401
IGHV3-66	0.553276006924244	28412
WNT4	0.534526145007069	54361
PHGR1	-0.709574599289142	644844
TSPAN8	-0.749776481258336	7103
